# Supplementary material for: Parental Stress in Autistic Children with Poor Oral Hygiene: A Pilot Study to Develop and Validate a Measurement Scale
Source: Healthcare (Basel). 2024 Nov 6;12(22):2215. doi: 10.3390/healthcare12222215 (PMC11594058; doi:10.3390/healthcare12222215)
Supplement: Supplementary file 1 [file healthcare-12-02215-s001.zip]

Archive with 2 entries (2 files):
- File S1. Reliability test.xlsx
- File S2. Scale validation - Aiken V.xlsx
