# Supplementary material for: Parental Stress in Autistic Children with Poor Oral Hygiene: A Pilot Study to Develop and Validate a Measurement Scale
Source: Healthcare (Basel). 2024 Nov 6;12(22):2215. doi: 10.3390/healthcare12222215 (PMC11594058; doi:10.3390/healthcare12222215)
Supplement: Supplementary file 1 [file healthcare-12-02215-s001.zip › File S1. Reliability test.xlsx]

## Sheet: test-retest for the scale
						First application																							Second application
Sex	P1	P2	P3	P4	P5	P6	P7	P8	P9	P10	P11	P12	P13	P14	P15	P16	P17	P18	P19	P20	SUM		P1	P2	P3	P4	P5	P6	P7	P8	P9	P10	P11	P12	P13	P14	P15	P16	P17	P18	P19	P20	SUM		Correlation
1	5	5	5	5	5	5	5	5	5	5	5	5	5	5	5	5	5	5	5	5	100		4	5	4	5	5	5	5	5	5	5	5	5	4	5	5	5	5	5	5	5	97		0.999235
2	4	5	4	4	3	5	3	4	2	4	4	4	5	4	4	4	4	3	4	3	77		4	5	4	4	4	4	3	4	2	4	4	4	5	4	4	4	4	3	4	3	77
2	3	5	3	4	2	4	4	1	2	3	4	4	1	5	4	3	3	1	4	4	64		3	5	3	4	2	4	4	1	2	3	4	4	1	5	4	3	3	1	4	4	64
2	4	4	5	5	4	5	5	4	5	3	5	4	5	5	5	4	4	3	5	5	89		4	4	5	5	4	5	5	4	5	3	5	4	5	5	5	4	4	3	5	5	89
1	4	4	3	4	4	4	2	3	4	4	4	4	3	3	4	4	3	2	4	4	71		5	4	3	4	4	4	2	3	4	4	4	4	3	3	4	4	3	2	4	4	72
2	4	4	4	4	3	5	3	2	3	4	4	4	5	4	4	3	3	2	3	5	73		4	4	4	4	3	5	3	2	3	4	4	4	5	4	4	3	3	2	3	5	73
1	4	3	3	4	3	5	3	2	3	4	3	4	5	3	4	3	3	2	3	3	67		4	3	3	4	3	5	3	2	3	4	3	4	5	3	4	3	3	2	3	3	67
2	1	1	1	3	2	4	2	3	3	2	3	2	4	4	4	3	2	1	2	4	51		1	1	1	3	2	4	2	3	3	2	3	2	4	4	4	3	2	1	2	4	51
2	2	3	2	2	2	3	3	2	2	2	2	2	4	3	2	2	3	2	2	3	48		2	3	2	2	2	3	3	2	2	2	2	2	4	3	3	2	3	2	2	3	49
2	3	3	3	3	3	4	2	1	3	2	3	2	5	4	4	3	2	2	3	1	56		3	3	3	3	3	4	2	1	3	2	3	2	5	4	4	3	2	2	3	1	56
2	1	1	1	1	1	1	1	1	1	1	1	1	1	2	2	2	1	1	2	2	25		1	1	2	1	1	1	1	1	1	1	1	1	1	2	2	2	1	1	2	2	26
2	3	3	3	3	4	3	4	4	3	3	3	4	2	3	2	4	3	2	3	3	62		3	3	3	3	4	3	4	4	3	3	3	4	2	3	2	4	3	2	3	3	62
2	4	4	3	4	4	4	1	2	4	4	4	4	5	4	5	4	4	2	4	4	74		4	4	3	4	4	4	1	2	4	4	4	4	5	4	5	4	4	2	4	4	74
1	3	2	2	3	3	3	4	4	4	4	4	4	3	2	3	2	4	2	4	3	63		3	2	2	3	3	3	4	4	4	4	4	4	3	2	3	2	4	2	4	3	63
2	2	1	1	1	1	2	1	1	1	1	1	1	1	1	1	2	1	1	1	1	23		2	1	2	1	1	2	1	1	1	1	1	1	1	1	1	2	1	1	1	1	24
2	3	3	3	3	3	3	3	3	3	3	3	4	3	3	3	3	3	1	3	3	59		3	3	3	3	3	3	3	3	3	3	3	4	3	3	3	3	3	1	3	3	59
2	4	4	4	4	4	4	3	3	4	4	4	4	4	4	4	4	4	4	4	4	78		3	4	4	4	4	4	3	3	4	4	4	4	4	4	4	4	4	4	4	4	77
2	4	4	3	3	3	4	3	2	4	3	4	4	5	4	5	3	2	2	4	4	70		4	4	3	3	3	4	3	2	4	3	4	4	5	4	5	3	2	2	4	4	70
2	4	4	2	3	3	4	3	2	5	3	4	4	4	4	5	5	3	1	3	4	70		4	4	2	3	3	4	3	2	5	3	4	4	4	4	5	5	3	1	3	4	70
1	3	4	5	4	4	4	4	4	4	4	4	4	5	3	3	2	3	2	3	3	72		3	4	5	4	4	4	4	4	4	4	4	4	5	3	3	2	3	2	3	3	72
2	3	4	2	4	3	3	1	1	1	1	1	3	4	3	3	3	1	3	1	1	46		3	4	2	4	3	3	1	2	1	1	2	3	4	3	3	3	1	3	1	1	48
2	4	4	4	5	4	4	4	5	5	4	4	4	3	3	3	4	4	2	4	3	77		4	4	4	5	4	4	4	5	5	4	4	4	3	3	3	4	4	2	4	3	77
2	3	4	4	4	4	4	2	3	4	3	3	4	5	4	5	3	4	3	4	3	73		3	4	4	4	4	4	2	3	4	3	3	4	5	4	5	3	4	3	4	3	73
2	5	5	5	5	4	5	4	4	5	3	4	5	4	5	5	5	5	1	5	4	88		4	5	5	5	4	5	4	4	5	3	4	5	4	5	5	4	5	1	5	4	86
2	3	3	1	3	3	2	2	2	3	3	3	3	2	3	3	2	3	2	3	2	51		3	3	1	3	3	2	2	2	3	3	3	3	2	3	3	2	3	2	3	2	51
2	4	4	4	4	4	4	4	4	5	4	4	5	3	4	4	4	4	3	4	4	80		4	4	4	4	4	4	4	4	5	4	4	5	3	4	4	4	4	3	4	4	80
2	4	4	3	4	3	4	3	2	4	3	3	4	3	3	3	3	4	2	4	5	68		4	4	3	4	3	4	3	2	4	3	3	4	3	3	3	3	4	2	4	5	68
2	5	5	5	5	5	5	5	3	5	5	4	5	5	5	5	5	4	2	5	5	93		4	5	5	5	5	5	5	3	5	5	4	5	5	4	5	5	4	2	5	5	91
2	4	5	5	5	5	5	5	5	5	5	5	5	5	5	5	5	5	5	5	5	99		4	5	5	5	5	5	5	5	5	5	5	5	5	5	5	5	5	5	5	5	99
2	3	3	4	4	3	4	3	2	2	3	3	3	5	5	5	5	3	3	4	4	71		3	3	4	4	3	4	3	2	2	3	3	3	5	5	5	5	3	3	4	4	71
2	4	5	4	4	3	4	4	3	3	4	4	5	3	4	2	2	2	1	3	5	69		4	5	4	4	3	4	4	3	3	4	4	5	3	4	2	2	2	1	3	5	69
2	2	4	3	3	4	3	4	3	3	4	5	4	3	4	2	3	3	3	3	4	67		2	4	3	3	4	3	4	3	3	4	5	4	3	4	2	3	3	3	3	4	67
2	4	4	5	5	4	4	2	4	3	5	5	2	4	4	5	3	2	1	4	4	74		4	4	5	5	4	4	2	4	3	5	5	2	4	4	5	3	2	1	4	4	74
1	5	5	5	5	5	5	5	5	5	5	5	5	5	5	5	5	5	5	5	5	100		5	5	5	5	5	5	5	5	5	5	5	5	5	5	5	5	4	4	5	5	98
2	4	5	4	4	3	5	3	4	2	4	4	4	5	4	4	4	4	3	4	3	77		4	5	4	4	3	5	3	4	2	4	4	4	5	4	4	4	4	3	4	3	77
2	3	5	3	4	2	4	4	1	2	3	4	4	1	5	4	3	3	1	4	4	64		3	5	3	4	2	4	4	2	2	3	4	4	1	5	4	3	3	1	4	4	65
2	4	4	5	5	4	5	5	4	5	3	5	4	5	5	5	4	4	3	5	5	89		4	4	5	5	4	5	5	4	5	3	5	4	5	5	5	4	4	3	5	5	89
1	4	4	3	4	4	4	2	3	4	4	4	4	3	3	4	4	3	2	4	4	71		4	4	3	4	4	4	2	3	4	4	4	4	3	3	4	4	3	2	4	4	71
2	4	4	4	4	3	5	3	2	3	4	4	4	5	4	4	3	3	2	3	5	73		4	4	4	4	3	5	3	2	3	4	4	4	5	4	4	3	3	2	3	5	73
1	4	3	3	4	3	5	3	2	3	4	3	4	5	3	4	3	3	2	3	3	67		4	3	3	4	3	5	3	2	3	4	3	4	5	3	4	3	3	2	3	3	67
1	4	4	3	4	4	4	2	3	4	4	4	4	3	3	4	4	3	2	4	4	71		4	4	3	4	4	4	2	3	4	4	4	4	3	3	4	4	3	2	4	4	71
2	4	4	4	4	3	5	3	2	3	4	4	4	5	4	4	3	3	2	3	5	73		4	4	4	4	3	5	3	2	3	4	4	4	5	4	4	3	3	2	3	5	73
1	4	3	3	4	3	5	3	2	3	4	3	4	5	3	4	3	3	2	3	3	67		4	3	3	4	3	5	3	2	3	4	3	4	5	3	4	3	3	2	3	3	67
2	1	1	1	3	2	4	2	3	3	2	3	2	4	4	4	3	2	1	2	4	51		2	2	1	3	2	4	2	3	3	2	3	2	4	4	4	3	2	1	2	4	53
2	2	3	2	2	2	3	3	2	2	2	2	2	4	3	2	2	3	2	2	3	48		2	3	2	3	2	3	3	2	2	2	2	2	4	3	2	2	3	2	2	3	49
2	3	3	3	3	3	4	2	1	3	2	3	2	5	4	4	3	2	2	3	1	56		3	3	3	3	3	4	2	1	3	2	3	3	5	4	4	3	2	2	3	1	57
2	1	1	1	1	1	1	1	1	1	1	1	1	1	2	2	2	1	1	2	2	25		2	1	1	1	1	1	1	1	2	2	1	1	1	2	2	2	1	1	2	2	28
2	3	3	3	3	4	3	4	4	3	3	3	4	2	3	2	4	3	2	3	3	62		3	3	3	3	4	3	4	4	3	3	3	4	2	3	2	4	3	2	3	3	62
2	4	4	3	4	4	4	1	2	4	4	4	4	5	4	5	4	4	2	4	4	74		4	4	3	4	4	4	1	2	4	4	4	4	5	4	5	4	4	2	4	4	74
1	3	2	2	3	3	3	4	4	4	4	4	4	3	2	3	2	4	2	4	3	63		3	2	2	3	3	3	4	4	4	4	4	4	3	2	3	2	4	2	4	3	63
2	2	1	1	1	1	2	1	1	1	1	1	1	1	1	1	2	1	1	1	1	23		2	1	1	1	1	2	1	1	1	1	1	1	1	1	1	2	1	1	1	1	23
2	3	3	3	3	3	3	3	3	3	3	3	4	3	3	3	3	3	1	3	3	59		3	3	3	3	3	3	3	3	3	3	3	4	3	3	3	3	3	1	3	3	59
2	4	4	4	4	4	4	3	3	4	4	4	4	4	4	4	4	4	4	4	4	78		4	4	4	4	4	4	3	3	4	4	4	4	4	4	4	4	4	4	4	4	78
2	4	4	3	3	3	4	3	2	4	3	4	4	5	4	5	3	2	2	4	4	70		4	4	3	3	3	4	3	2	4	3	4	4	4	4	5	3	2	2	4	4	69
2	4	4	2	3	3	4	3	2	5	3	4	4	4	4	5	5	3	1	3	4	70		4	4	2	3	3	4	3	2	5	3	4	4	4	4	5	5	3	1	3	4	70
2	3	4	4	4	4	4	2	3	4	3	3	4	5	4	5	3	4	3	4	3	73		3	4	4	4	4	4	2	3	4	3	3	4	5	4	5	3	4	3	4	3	73
2	5	5	5	5	4	5	4	4	5	3	4	5	4	5	5	5	5	1	5	4	88		5	5	5	5	4	5	4	4	5	3	4	5	4	5	5	5	5	1	5	4	88
2	3	3	1	3	3	2	2	2	3	3	3	3	2	3	3	2	3	2	3	2	51		3	3	1	3	3	2	2	2	3	3	3	3	2	3	3	2	3	2	3	2	51
2	4	4	4	4	4	4	4	4	5	4	4	5	3	4	4	4	4	3	4	4	80		4	4	4	4	4	4	4	4	5	4	4	5	3	4	4	4	4	3	4	4	80
2	4	4	3	4	3	4	3	2	4	3	3	4	3	3	3	3	4	2	4	5	68		4	4	3	4	3	4	3	2	4	3	3	4	3	3	3	3	4	2	4	5	68
2	5	5	5	5	5	5	5	3	5	5	4	5	5	5	5	5	4	2	5	5	93		5	5	5	5	5	5	5	3	5	5	4	5	5	5	5	5	4	3	5	5	94
2	4	5	5	5	5	5	5	5	5	5	5	5	5	5	5	5	5	5	5	5	99		4	5	5	5	5	5	5	5	5	5	4	5	5	5	5	5	5	5	5	5	98
2	3	3	4	4	3	4	3	2	2	3	3	3	5	5	5	5	3	3	4	4	71		3	3	4	4	3	4	3	2	2	3	3	3	5	5	5	5	3	3	4	4	71
2	4	5	4	4	3	4	4	3	3	4	4	5	3	4	2	2	2	1	3	5	69		4	5	4	4	3	4	4	3	3	4	4	5	3	4	2	2	2	1	3	5	69
2	2	4	3	3	4	3	4	3	3	4	5	4	3	4	2	3	3	3	3	4	67		2	4	3	3	4	3	4	3	3	4	5	4	3	4	2	3	3	3	3	4	67
2	4	4	5	5	4	4	2	4	3	5	5	2	4	4	5	3	2	1	4	4	74		4	4	5	5	4	5	2	4	3	5	5	2	4	4	4	3	2	1	4	4	74
1	5	5	5	5	5	5	5	5	5	5	5	5	5	5	5	5	5	5	5	5	100		5	5	5	5	5	5	5	5	5	5	5	5	5	5	5	5	5	5	5	5	100
2	4	5	4	4	3	5	3	4	2	4	4	4	5	4	4	4	4	3	4	3	77		4	5	4	4	3	5	3	4	2	4	4	4	5	4	4	4	4	3	4	3	77
2	3	5	3	4	2	4	4	1	2	3	4	4	1	5	4	3	3	1	4	4	64		3	5	3	4	2	4	4	1	2	3	4	4	1	5	4	3	3	1	4	4	64
2	4	4	5	5	4	5	5	4	5	3	5	4	5	5	5	4	4	3	5	5	89		4	4	5	5	4	5	5	4	5	3	5	4	5	5	5	4	4	3	5	5	89
1	4	4	3	4	4	4	2	3	4	4	4	4	3	3	4	4	3	2	4	4	71		4	4	3	4	4	4	2	3	4	4	4	4	3	3	4	4	3	2	4	4	71
2	4	4	4	4	3	5	3	2	3	4	4	4	5	4	4	3	3	2	3	5	73		4	4	4	4	3	5	3	2	3	4	4	4	5	4	4	3	3	2	3	5	73
1	4	3	3	4	3	5	3	2	3	4	3	4	5	3	4	3	3	2	3	3	67		4	3	3	4	3	5	3	2	3	4	3	4	5	3	4	3	3	2	3	3	67
2	1	1	1	3	2	4	2	3	3	2	3	2	4	4	4	3	2	1	2	4	51		2	1	1	3	2	4	2	3	3	2	3	2	4	4	4	3	2	1	2	4	52
2	2	3	2	2	2	3	3	2	2	2	2	2	4	3	2	2	3	2	2	3	48		2	3	2	2	2	3	3	2	2	2	2	2	4	3	2	2	3	2	2	3	48
2	3	3	3	3	3	4	2	1	3	2	3	2	5	4	4	3	2	2	3	1	56		3	3	3	3	3	4	2	1	3	2	3	2	5	4	4	3	2	2	3	1	56
2	1	1	1	1	1	1	1	1	1	1	1	1	1	2	2	2	1	1	2	2	25		1	1	1	1	1	1	1	1	1	1	1	1	1	2	2	2	1	1	2	2	25
2	3	3	3	3	4	3	4	4	3	3	3	4	2	3	2	4	3	2	3	3	62		3	3	3	3	4	3	4	4	3	3	3	4	2	3	2	4	3	2	3	3	62
2	4	4	3	4	4	4	1	2	4	4	4	4	5	4	5	4	4	2	4	4	74		4	4	3	4	4	4	1	2	4	4	4	4	5	4	5	4	4	2	4	4	74
1	4	4	3	4	4	4	2	3	4	4	4	4	3	3	4	4	3	2	4	4	71		4	4	3	4	4	4	2	3	4	4	4	4	3	3	4	4	3	2	4	4	71
2	4	4	4	4	3	5	3	2	3	4	4	4	5	4	4	3	3	2	3	5	73		4	4	4	4	3	5	3	2	3	4	4	4	5	4	4	3	3	2	3	5	73
1	4	3	3	4	3	5	3	2	3	4	3	4	5	3	4	3	3	2	3	3	67		4	3	3	4	3	5	3	2	3	4	3	4	5	3	4	3	2	2	3	3	66
2	1	1	1	3	2	4	2	3	3	2	3	2	4	4	4	3	2	1	2	4	51		1	1	1	3	2	4	2	3	3	2	3	2	4	4	4	3	2	1	2	4	51
2	2	3	2	2	2	3	3	2	2	2	2	2	4	3	2	2	3	2	2	3	48		2	3	2	2	2	3	3	2	2	2	2	2	4	3	2	2	3	2	2	3	48
2	3	3	3	3	3	4	2	1	3	2	3	2	5	4	4	3	2	2	3	1	56		3	3	3	3	3	4	2	1	3	2	3	2	5	4	4	3	2	2	3	1	56
2	1	1	1	1	1	1	1	1	1	1	1	1	1	2	2	2	1	1	2	2	25		1	1	1	1	1	1	1	1	1	1	1	1	1	2	2	2	1	1	2	2	25
2	3	3	3	3	4	3	4	4	3	3	3	4	2	3	2	4	3	2	3	3	62		3	3	3	3	4	3	4	4	3	3	3	4	2	3	2	4	3	2	3	3	62
2	4	4	3	4	4	4	1	2	4	4	4	4	5	4	5	4	4	2	4	4	74		4	4	3	4	4	4	1	2	4	4	4	4	5	4	5	4	4	2	4	4	74
1	3	2	2	3	3	3	4	4	4	4	4	4	3	2	3	2	4	2	4	3	63		3	2	2	3	3	3	4	4	4	4	4	4	3	2	3	2	4	2	4	3	63
2	2	1	1	1	1	2	1	1	1	1	1	1	1	1	1	2	1	1	1	1	23		2	1	1	1	1	2	1	1	1	1	1	1	1	1	1	2	1	1	2	1	24
2	3	3	3	3	3	3	3	3	3	3	3	4	3	3	3	3	3	1	3	3	59		3	3	3	3	3	3	3	3	4	3	3	4	3	3	3	3	3	1	3	3	60
2	4	4	4	4	4	4	3	3	4	4	4	4	4	4	4	4	4	4	4	4	78		4	4	4	4	4	4	3	4	4	4	4	4	4	4	4	4	4	4	4	4	79
2	4	4	3	3	3	4	3	2	4	3	4	4	5	4	5	3	2	2	4	4	70		5	4	3	3	3	4	3	2	4	3	4	4	5	4	5	4	2	2	4	4	72
2	4	4	2	3	3	4	3	2	5	3	4	4	4	4	5	5	3	1	3	4	70		4	4	2	3	3	4	3	2	5	3	4	4	4	4	5	5	3	1	3	4	70
2	4	5	5	5	5	5	5	5	5	5	5	5	5	5	5	5	5	5	5	5	99		4	5	5	5	5	5	5	5	5	5	5	5	5	5	5	5	5	5	5	5	99
2	3	3	4	4	3	4	3	2	2	3	3	3	5	5	5	5	3	3	4	4	71		3	4	4	4	3	4	3	2	2	3	3	3	5	5	5	5	3	3	4	4	72
2	4	5	4	4	3	4	4	3	3	4	4	5	3	4	2	2	2	1	3	5	69		4	5	4	4	3	4	4	3	3	4	4	5	3	4	2	2	2	1	3	5	69
2	2	4	3	3	4	3	4	3	3	4	5	4	3	4	2	3	3	3	3	4	67		2	4	3	3	4	3	4	3	3	4	5	4	3	4	2	3	3	3	3	4	67
2	4	4	5	5	4	4	2	4	3	5	5	2	4	4	5	3	2	1	4	4	74		4	4	5	5	4	4	2	4	3	5	5	2	3	4	5	3	2	1	4	4	73
1	5	5	5	5	5	5	5	5	5	5	5	5	5	5	5	5	5	5	5	5	100		5	5	5	5	5	5	5	5	5	5	5	5	5	5	5	5	5	5	5	5	100
2	4	5	4	4	3	5	3	4	2	4	4	4	5	4	4	4	4	3	4	3	77		4	5	4	4	3	5	3	4	2	4	4	4	5	4	4	4	4	3	4	3	77
2	3	5	3	4	2	4	4	1	2	3	4	4	1	5	4	3	3	1	4	4	64		3	5	3	4	2	4	4	1	2	3	4	4	1	5	4	3	3	1	4	4	64
2	4	4	5	5	4	5	5	4	5	3	5	4	5	5	5	4	4	3	5	5	89		4	4	4	4	4	5	5	4	5	3	5	4	5	5	5	4	4	3	5	5	87
1	4	4	3	4	4	4	2	3	4	4	4	4	3	3	4	4	3	2	4	4	71		4	4	3	4	4	4	2	3	4	4	4	4	3	3	4	4	3	2	4	4	71
2	4	4	4	4	3	5	3	2	3	4	4	4	5	4	4	3	3	2	3	5	73		4	4	4	4	3	5	3	2	3	4	4	4	5	4	4	3	3	2	3	5	73
1	4	3	3	4	3	5	3	2	3	4	3	4	5	3	4	3	3	2	3	3	67		4	3	3	4	3	5	3	2	3	4	3	4	5	3	4	3	3	2	3	3	67
2	1	1	1	3	2	4	2	3	3	2	3	2	4	4	4	3	2	1	2	4	51		1	1	1	3	2	4	2	3	3	2	3	2	4	4	4	3	2	1	2	4	51
2	2	3	2	2	2	3	3	2	2	2	2	2	4	3	2	2	3	2	2	3	48		2	3	2	2	2	3	3	2	2	2	2	2	4	3	2	2	3	2	2	3	48
2	3	3	3	3	3	4	2	1	3	2	3	2	5	4	4	3	2	2	3	1	56		3	3	3	3	3	4	2	1	3	2	3	2	5	4	4	3	2	2	3	2	57
2	1	1	1	1	1	1	1	1	1	1	1	1	1	2	2	2	1	1	2	2	25		1	1	1	1	1	1	1	1	1	1	1	1	1	3	2	2	1	1	2	2	26
2	3	3	3	3	4	3	4	4	3	3	3	4	2	3	2	4	3	2	3	3	62		4	3	3	3	4	3	4	4	3	3	3	4	2	3	2	4	3	2	3	3	63
2	4	4	3	4	4	4	1	2	4	4	4	4	5	4	5	4	4	2	4	4	74		4	4	3	4	4	4	1	2	4	4	4	4	5	4	5	4	4	2	4	4	74
1	3	2	2	3	3	3	4	4	4	4	4	4	3	2	3	2	4	2	4	3	63		3	2	2	3	3	3	4	4	4	4	4	4	3	2	3	2	4	2	4	3	63
2	2	1	1	1	1	2	1	1	1	1	1	1	1	1	1	2	1	1	1	1	23		2	1	1	1	1	3	1	1	1	1	1	1	1	1	1	2	1	1	1	1	24
2	3	3	3	3	3	3	3	3	3	3	3	4	3	3	3	3	3	1	3	3	59		3	3	3	3	3	3	3	3	3	3	3	4	3	3	3	3	3	1	3	3	59
2	4	4	4	4	4	4	3	3	4	4	4	4	4	4	4	4	4	4	4	4	78		4	4	4	4	4	4	3	3	4	4	4	4	4	4	4	4	4	4	4	4	78
2	4	4	3	3	3	4	3	2	4	3	4	4	5	4	5	3	2	2	4	4	70		4	4	3	3	3	4	3	2	4	3	4	5	5	4	5	3	2	2	4	4	71
2	4	4	2	3	3	4	3	2	5	3	4	4	4	4	5	5	3	1	3	4	70		4	4	2	3	3	4	3	2	5	3	4	4	4	4	5	5	3	1	3	4	70
1	3	4	5	4	4	4	4	4	4	4	4	4	5	3	3	2	3	2	3	3	72		3	4	5	4	4	4	4	4	4	4	4	4	5	3	3	2	3	2	3	3	72
2	3	4	2	4	3	3	1	1	1	1	1	3	4	3	3	3	1	3	1	1	46		3	4	2	4	3	3	1	1	1	2	1	3	4	3	3	3	1	3	1	1	47
2	4	4	4	5	4	4	4	5	5	4	4	4	3	3	3	4	4	2	4	3	77		4	4	4	5	4	4	4	5	5	4	4	4	3	3	3	4	4	2	4	3	77
2	3	4	4	4	4	4	2	3	4	3	3	4	5	4	5	3	4	3	4	3	73		3	4	4	4	4	4	2	3	4	3	3	4	5	4	5	3	4	3	4	3	73
2	5	5	5	5	4	5	4	4	5	3	4	5	4	5	5	5	5	1	5	4	88		5	5	5	5	4	5	4	4	5	3	3	5	4	5	5	5	5	2	5	4	88
2	3	3	1	3	3	2	2	2	3	3	3	3	2	3	3	2	3	2	3	2	51		3	3	1	3	3	2	2	2	3	3	3	3	2	3	3	2	3	2	3	2	51
2	4	4	4	4	4	4	4	4	5	4	4	5	3	4	4	4	4	3	4	4	80		4	4	4	4	4	4	4	4	5	4	4	5	3	4	4	4	4	3	4	4	80
2	4	4	3	4	3	4	3	2	4	3	3	4	3	3	3	3	4	2	4	5	68		4	4	3	4	3	4	3	2	4	3	3	4	3	3	3	3	4	2	4	5	68
2	5	5	5	5	5	5	5	3	5	5	4	5	5	5	5	5	4	2	5	5	93		5	5	5	5	5	5	5	3	5	5	4	5	5	5	5	5	4	2	5	5	93
2	4	5	5	5	5	5	5	5	5	5	5	5	5	5	5	5	5	5	5	5	99		4	5	5	5	5	5	5	5	5	5	5	5	5	5	5	5	5	5	5	5	99
2	3	3	4	4	3	4	3	2	2	3	3	3	5	5	5	5	3	3	4	4	71		3	3	4	4	3	4	3	2	2	3	3	3	5	5	5	5	3	3	4	4	71
2	4	5	4	4	3	4	4	3	3	4	4	5	3	4	2	2	2	1	3	5	69		4	5	4	4	3	4	4	3	3	4	4	5	3	4	2	2	2	1	3	5	69
2	2	4	3	3	4	3	4	3	3	4	5	4	3	4	2	3	3	3	3	4	67		2	4	3	3	4	3	4	3	3	4	5	4	3	4	2	3	3	3	3	4	67
2	4	4	5	5	4	4	2	4	3	5	5	2	4	4	5	3	2	1	4	4	74		4	4	5	5	4	4	2	4	3	5	5	2	4	4	5	3	2	1	4	4	74
1	4	4	3	4	4	4	2	3	4	4	4	4	3	3	4	4	3	2	4	4	71		4	4	3	4	4	4	3	3	4	4	4	4	3	3	4	4	3	2	4	4	72
2	4	4	4	4	3	5	3	2	3	4	4	4	5	4	4	3	3	2	3	5	73		4	4	4	4	3	5	3	2	3	4	4	4	5	4	4	3	3	2	3	5	73
1	4	3	3	4	3	5	3	2	3	4	3	4	5	3	4	3	3	2	3	3	67		4	3	3	4	3	5	3	2	3	4	3	4	5	3	4	3	3	2	3	3	67
2	1	1	1	3	2	4	2	3	3	2	3	2	4	4	4	3	2	1	2	4	51		1	1	1	3	2	4	2	3	3	2	3	2	4	4	4	3	2	1	2	4	51
2	2	3	2	2	2	3	3	2	2	2	2	2	4	3	2	2	3	2	2	3	48		2	3	2	2	2	3	3	2	2	2	2	2	4	3	2	2	3	2	2	3	48
2	3	3	3	3	3	4	2	1	3	2	3	2	5	4	4	3	2	2	3	1	56		3	3	3	3	3	4	2	1	3	2	3	2	5	4	4	3	2	2	3	1	56
2	1	1	1	1	1	1	1	1	1	1	1	1	1	2	2	2	1	1	2	2	25		1	1	1	1	1	1	1	1	1	1	1	1	1	2	2	2	1	1	2	2	25
2	3	3	3	3	4	3	4	4	3	3	3	4	2	3	2	4	3	2	3	3	62		3	3	3	3	4	3	4	4	3	3	3	4	2	3	2	4	3	2	3	3	62
2	4	4	3	4	4	4	1	2	4	4	4	4	5	4	5	4	4	2	4	4	74		4	4	3	4	4	4	1	2	4	4	4	4	5	4	5	4	4	2	4	4	74
1	3	2	2	3	3	3	4	4	4	4	4	4	3	2	3	2	4	2	4	3	63		3	2	2	3	3	3	4	4	4	4	4	4	3	2	3	2	4	2	4	3	63
2	2	1	1	1	1	2	1	1	1	1	1	1	1	1	1	2	1	1	1	1	23		2	1	1	1	1	2	1	1	2	1	1	1	1	1	1	2	1	1	1	1	24
2	3	3	3	3	3	3	3	3	3	3	3	4	3	3	3	3	3	1	3	3	59		3	3	3	3	3	3	3	3	3	3	3	4	3	3	3	3	3	1	3	3	59
2	4	4	4	4	4	4	3	3	4	4	4	4	4	4	4	4	4	4	4	4	78		4	4	4	4	4	4	3	3	4	4	4	4	4	4	4	4	4	4	4	4	78
2	4	4	3	3	3	4	3	2	4	3	4	4	5	4	5	3	2	2	4	4	70		4	4	3	3	3	4	3	2	4	3	4	4	5	4	5	3	2	2	4	4	70
2	4	4	2	3	3	4	3	2	5	3	4	4	4	4	5	5	3	1	3	4	70		4	4	2	3	3	4	3	2	5	3	4	4	4	4	5	5	3	1	3	4	70
2	3	3	3	3	3	3	3	3	3	3	3	4	3	3	3	3	3	1	3	3	59		3	3	3	3	3	3	3	3	3	3	3	4	4	3	3	3	3	1	3	3	60
2	4	4	4	4	4	4	3	3	4	4	4	4	4	4	4	4	4	4	4	4	78		4	4	4	4	4	4	3	3	4	4	4	4	4	4	4	4	4	4	4	4	78
2	4	4	3	3	3	4	3	2	4	3	4	4	5	4	5	3	2	2	4	4	70		4	4	3	3	3	4	3	2	4	3	4	4	5	4	5	3	2	2	4	4	70
2	4	4	2	3	3	4	3	2	5	3	4	4	4	4	5	5	3	1	3	4	70		4	4	2	3	3	4	3	2	5	3	4	4	4	4	5	4	3	1	3	4	69
1	3	4	5	4	4	4	4	4	4	4	4	4	5	3	3	2	3	2	3	3	72		3	4	5	4	4	4	4	4	4	4	4	4	5	3	3	2	3	2	3	3	72
2	3	4	2	4	3	3	1	1	1	1	1	3	4	3	3	3	1	3	1	1	46		3	4	3	4	3	3	1	1	1	1	1	3	4	3	3	3	1	3	1	1	47
2	4	4	4	5	4	4	4	5	5	4	4	4	3	3	3	4	4	2	4	3	77		4	4	4	5	4	4	4	5	5	4	4	4	3	3	3	4	4	2	4	3	77
2	3	4	4	4	4	4	2	3	4	3	3	4	5	4	5	3	4	3	4	3	73		3	4	4	4	4	4	2	3	4	3	3	4	5	4	5	3	4	3	4	3	73
2	5	5	5	5	4	5	4	4	5	3	4	5	4	5	5	5	5	1	5	4	88		5	5	5	5	4	5	4	4	5	3	4	5	4	5	5	5	4	1	5	4	87
2	3	3	1	3	3	2	2	2	3	3	3	3	2	3	3	2	3	2	3	2	51		3	3	1	3	3	2	2	2	3	3	3	3	2	3	3	2	3	2	3	2	51
2	4	4	4	4	4	4	4	4	5	4	4	5	3	4	4	4	4	3	4	4	80		4	4	4	4	4	4	4	4	5	4	4	5	3	4	4	4	4	3	4	4	80
2	4	4	3	4	3	4	3	2	4	3	3	4	3	3	3	3	4	2	4	5	68		4	4	3	4	3	4	3	2	4	3	3	4	3	3	3	3	4	2	4	5	68
2	5	5	5	5	5	5	5	3	5	5	4	5	5	5	5	5	4	2	5	5	93		5	5	5	5	5	5	5	3	5	5	4	5	5	5	5	5	4	2	5	5	93
2	4	5	5	5	5	5	5	5	5	5	5	5	5	5	5	5	5	5	5	5	99		4	5	5	5	5	5	5	5	5	5	5	5	5	5	5	5	5	5	5	5	99
2	3	3	4	4	3	4	3	2	2	3	3	3	5	5	5	5	3	3	4	4	71		3	3	4	4	3	4	3	2	2	3	3	4	5	5	4	5	3	3	4	4	71
2	4	5	4	4	3	4	4	3	3	4	4	5	3	4	2	2	2	1	3	5	69		4	4	4	4	3	4	4	3	3	4	4	5	3	4	2	2	2	1	3	5	68
2	2	4	3	3	4	3	4	3	3	4	5	4	3	4	2	3	3	3	3	4	67		2	4	3	3	4	3	4	3	3	4	5	4	3	4	2	3	3	3	3	4	67
2	4	4	5	5	4	4	2	4	3	5	5	2	4	4	5	3	2	1	4	4	74		4	4	5	5	4	4	2	4	3	5	5	2	4	4	5	3	2	1	4	4	74
1	5	5	5	5	5	5	5	5	5	5	5	5	5	5	5	5	5	5	5	5	100		5	5	5	5	5	5	5	5	4	4	5	5	5	5	5	5	5	5	5	5	98
2	4	5	4	4	3	5	3	4	2	4	4	4	5	4	4	4	4	3	4	3	77		4	5	4	4	3	5	3	4	2	4	4	4	5	4	4	4	4	3	4	3	77
2	3	5	3	4	2	4	4	1	2	3	4	4	1	5	4	3	3	1	4	4	64		3	5	3	4	2	4	4	1	2	3	4	4	1	5	4	3	3	1	4	4	64
2	4	4	5	5	4	5	5	4	5	3	5	4	5	5	5	4	4	3	5	5	89		4	4	5	5	4	5	5	4	5	3	5	4	5	5	5	4	4	3	4	5	88
1	4	4	3	4	4	4	2	3	4	4	4	4	3	3	4	4	3	2	4	4	71		4	4	3	4	4	4	2	3	4	4	4	4	3	3	4	4	3	2	4	4	71
2	4	4	4	4	3	5	3	2	3	4	4	4	5	4	4	3	3	2	3	5	73		4	4	4	4	3	5	3	2	3	4	4	4	5	4	4	3	3	2	3	5	73
1	4	3	3	4	3	5	3	2	3	4	3	4	5	3	4	3	3	2	3	3	67		4	3	3	4	3	5	3	2	3	4	3	4	5	3	4	3	3	2	3	3	67
2	1	1	1	3	2	4	2	3	3	2	3	2	4	4	4	3	2	1	2	4	51		1	1	1	3	2	4	2	3	3	2	3	2	4	4	4	3	2	1	2	4	51
2	2	3	2	2	2	3	3	2	2	2	2	2	4	3	2	2	3	2	2	3	48		2	3	2	2	2	3	3	2	2	2	2	2	4	3	2	2	3	2	2	3	48
2	3	3	3	3	3	4	2	1	3	2	3	2	5	4	4	3	2	2	3	1	56		3	3	3	3	3	4	2	1	3	2	3	2	5	4	4	3	2	2	3	1	56
2	1	1	1	1	1	1	1	1	1	1	1	1	1	2	2	2	1	1	2	2	25		2	1	1	1	1	2	1	1	1	1	1	1	1	3	2	2	1	1	2	2	28
2	3	3	3	3	4	3	4	4	3	3	3	4	2	3	2	4	3	2	3	3	62		3	3	3	3	4	3	4	4	3	3	3	4	2	3	2	4	3	2	3	3	62
2	4	4	3	4	4	4	1	2	4	4	4	4	5	4	5	4	4	2	4	4	74		4	4	3	4	4	4	1	2	4	4	4	4	5	4	5	4	4	2	4	4	74
1	3	2	2	3	3	3	4	4	4	4	4	4	3	2	3	2	4	2	4	3	63		3	2	2	3	3	3	4	4	4	4	4	4	3	2	3	2	4	2	4	3	63
1	4	4	3	4	4	4	2	3	4	4	4	4	3	3	4	4	3	2	4	4	71		4	4	3	4	4	4	2	4	3	4	4	4	3	3	4	4	3	2	4	4	71
2	4	4	4	4	3	5	3	2	3	4	4	4	5	4	4	3	3	2	3	5	73		4	4	4	4	3	5	3	2	3	4	4	4	5	4	4	3	3	2	3	5	73
1	4	3	3	4	3	5	3	2	3	4	3	4	5	3	4	3	3	2	3	3	67		4	3	3	4	3	5	3	2	3	4	3	4	5	3	4	3	3	2	3	3	67
2	1	1	1	3	2	4	2	3	3	2	3	2	4	4	4	3	2	1	2	4	51		1	1	1	3	2	4	2	3	3	2	3	2	4	4	4	3	2	1	2	4	51
2	2	3	2	2	2	3	3	2	2	2	2	2	4	3	2	2	3	2	2	3	48		2	3	2	2	2	3	3	2	2	2	2	2	4	3	2	2	3	2	2	3	48
2	3	3	3	3	3	4	2	1	3	2	3	2	5	4	4	3	2	2	3	1	56		3	3	3	3	3	4	2	1	3	2	3	2	5	4	4	3	2	2	3	1	56
2	1	1	1	1	1	1	1	1	1	1	1	1	1	2	2	2	1	1	2	2	25		1	1	1	1	1	1	1	1	1	1	1	1	1	2	2	2	1	1	2	2	25
2	3	3	3	3	4	3	4	4	3	3	3	4	2	3	2	4	3	2	3	3	62		3	3	3	3	4	3	4	4	3	3	3	4	2	3	2	4	3	2	3	3	62
2	4	4	3	4	4	4	1	2	4	4	4	4	5	4	5	4	4	2	4	4	74		4	4	3	4	4	4	1	2	4	4	4	4	5	4	5	4	4	2	4	4	74
1	3	2	2	3	3	3	4	4	4	4	4	4	3	2	3	2	4	2	4	3	63		3	2	2	3	3	3	4	4	4	4	4	4	3	2	3	2	4	2	4	3	63
2	2	1	1	1	1	2	1	1	1	1	1	1	1	1	1	2	1	1	1	1	23		2	1	1	1	1	2	1	1	1	1	1	1	1	1	1	2	1	1	1	1	23
2	3	3	3	3	3	3	3	3	3	3	3	4	3	3	3	3	3	1	3	3	59		3	3	3	3	3	3	3	3	3	3	3	4	3	3	3	3	3	1	3	3	59
2	4	4	4	4	4	4	3	3	4	4	4	4	4	4	4	4	4	4	4	4	78		4	4	4	4	4	4	4	3	4	4	4	4	4	4	4	4	4	4	4	4	79
2	4	4	3	3	3	4	3	2	4	3	4	4	5	4	5	3	2	2	4	4	70		4	4	3	3	3	4	3	2	4	3	4	4	5	4	5	3	2	2	4	4	70
2	4	4	2	3	3	4	3	2	5	3	4	4	4	4	5	5	3	1	3	4	70		4	4	2	3	3	4	3	2	5	3	4	4	4	4	5	5	3	1	3	4	70
2	3	3	4	4	3	4	3	2	2	3	3	3	5	5	5	5	3	3	4	4	71		3	3	4	4	3	4	3	2	2	3	3	3	5	5	5	5	4	3	4	4	72
2	4	5	4	4	3	4	4	3	3	4	4	5	3	4	2	2	2	1	3	5	69		4	5	4	4	3	4	4	3	3	4	4	5	3	4	2	3	2	1	3	4	69
2	2	4	3	3	4	3	4	3	3	4	5	4	3	4	2	3	3	3	3	4	67		2	4	3	3	4	3	4	3	3	4	5	4	3	4	2	3	3	3	3	4	67
2	4	4	5	5	4	4	2	4	3	5	5	2	4	4	5	3	2	1	4	4	74		4	4	5	5	4	4	2	4	3	5	5	2	4	4	5	3	2	1	4	4	74
1	5	5	5	5	5	5	5	5	5	5	5	5	5	5	5	5	5	5	5	5	100		5	5	5	5	5	5	5	5	5	5	5	5	5	5	5	5	5	4	5	5	99
2	4	5	4	4	3	5	3	4	2	4	4	4	5	4	4	4	4	3	4	3	77		4	5	4	4	3	5	3	4	2	4	4	4	5	4	4	4	4	3	4	3	77
2	3	5	3	4	2	4	4	1	2	3	4	4	1	5	4	3	3	1	4	4	64		3	5	3	4	2	4	4	1	2	3	4	4	1	5	4	3	3	1	4	4	64
2	4	4	5	5	4	5	5	4	5	3	5	4	5	5	5	4	4	3	5	5	89		4	4	5	5	4	5	5	4	5	3	5	4	5	5	5	4	4	3	5	5	89
1	4	4	3	4	4	4	2	3	4	4	4	4	3	3	4	4	3	2	4	4	71		4	4	3	4	4	4	2	3	4	4	4	4	3	3	4	4	3	2	4	4	71
2	4	4	4	4	3	5	3	2	3	4	4	4	5	4	4	3	3	2	3	5	73		4	4	5	4	3	5	3	2	3	4	4	4	5	4	4	3	3	2	3	5	74
1	4	3	3	4	3	5	3	2	3	4	3	4	5	3	4	3	3	2	3	3	67		4	3	3	4	3	5	3	2	3	4	3	4	5	3	4	3	3	2	3	3	67
2	1	1	1	3	2	4	2	3	3	2	3	2	4	4	4	3	2	1	2	4	51		1	1	1	3	2	4	2	3	3	2	3	2	4	4	4	3	2	1	2	4	51
2	2	3	2	2	2	3	3	2	2	2	2	2	4	3	2	2	3	2	2	3	48		2	3	2	2	2	3	3	2	2	2	2	2	4	3	2	2	3	2	2	3	48
2	3	3	3	3	3	4	2	1	3	2	3	2	5	4	4	3	2	2	3	1	56		3	3	3	3	3	4	2	1	3	2	3	2	5	4	4	3	2	2	3	1	56
2	1	1	1	1	1	1	1	1	1	1	1	1	1	2	2	2	1	1	2	2	25		1	1	1	1	1	1	1	1	1	1	1	1	1	2	2	2	1	1	2	2	25
2	3	3	3	3	4	3	4	4	3	3	3	4	2	3	2	4	3	2	3	3	62		3	3	3	3	4	3	4	4	3	3	3	4	2	3	2	4	3	2	3	3	62
2	4	4	3	4	4	4	1	2	4	4	4	4	5	4	5	4	4	2	4	4	74		4	4	3	4	4	4	1	2	4	4	4	4	5	4	5	4	4	2	4	4	74
1	3	2	2	3	3	3	4	4	4	4	4	4	3	2	3	2	4	2	4	3	63		3	2	2	3	3	3	4	4	4	4	4	4	3	2	3	2	4	2	4	3	63
2	2	1	1	1	1	2	1	1	1	1	1	1	1	1	1	2	1	1	1	1	23		3	2	1	1	1	2	1	1	1	1	1	1	1	1	1	2	1	1	1	1	25
2	3	3	3	3	3	3	3	3	3	3	3	4	3	3	3	3	3	1	3	3	59		3	3	3	3	3	3	3	3	3	3	3	4	3	3	3	3	3	1	3	3	59
2	4	4	4	4	4	4	3	3	4	4	4	4	4	4	4	4	4	4	4	4	78		4	4	4	4	4	4	3	3	4	4	4	4	4	4	4	4	4	4	4	4	78
2	4	4	3	3	3	4	3	2	4	3	4	4	5	4	5	3	2	2	4	4	70		4	4	3	3	3	4	3	2	4	3	4	4	5	4	5	3	2	2	4	4	70
2	4	4	2	3	3	4	3	2	5	3	4	4	4	4	5	5	3	1	3	4	70		4	4	2	3	3	4	3	2	5	3	4	4	4	4	5	5	3	1	3	4	70
1	3	4	5	4	4	4	4	4	4	4	4	4	5	3	3	2	3	2	3	3	72		3	4	5	4	4	4	4	4	4	4	4	4	5	3	3	2	3	2	3	3	72
2	3	4	2	4	3	3	1	1	1	1	1	3	4	3	3	3	1	3	1	1	46		3	4	2	4	3	3	1	1	1	1	1	3	4	3	3	3	1	3	1	2	47
1	4	4	3	4	4	4	2	3	4	4	4	4	3	3	4	4	3	2	4	4	71		4	4	3	4	4	4	2	3	4	4	4	4	3	3	4	4	3	2	4	4	71
2	4	4	4	4	3	5	3	2	3	4	4	4	5	4	4	3	3	2	3	5	73		4	4	4	4	3	5	3	2	3	4	4	4	5	4	4	3	3	2	3	5	73
1	4	3	3	4	3	5	3	2	3	4	3	4	5	3	4	3	3	2	3	3	67		4	3	3	4	3	5	3	2	3	4	3	4	5	3	4	3	3	2	3	3	67
2	1	1	1	3	2	4	2	3	3	2	3	2	4	4	4	3	2	1	2	4	51		1	1	1	3	2	4	2	3	3	2	3	2	4	4	4	3	2	1	2	4	51
2	2	3	2	2	2	3	3	2	2	2	2	2	4	3	2	2	3	2	2	3	48		2	3	2	2	2	3	3	2	2	2	2	2	4	3	2	2	3	2	2	3	48
2	3	3	3	3	3	4	2	1	3	2	3	2	5	4	4	3	2	2	3	1	56		3	3	3	3	3	4	2	1	3	2	3	2	5	4	4	3	2	2	3	1	56
2	1	1	1	1	1	1	1	1	1	1	1	1	1	2	2	2	1	1	2	2	25		1	1	1	1	1	1	1	1	1	1	2	1	1	2	2	2	1	1	2	2	26
2	3	3	3	3	4	3	4	4	3	3	3	4	2	3	2	4	3	2	3	3	62		3	3	3	3	4	3	4	4	3	3	3	4	2	3	2	4	3	2	3	3	62
2	4	4	3	4	4	4	1	2	4	4	4	4	5	4	5	4	4	2	4	4	74		4	4	3	4	4	4	1	2	4	4	4	4	5	4	5	4	4	2	4	4	74
1	3	2	2	3	3	3	4	4	4	4	4	4	3	2	3	2	4	2	4	3	63		3	2	2	3	3	3	4	4	4	4	4	4	3	2	3	2	4	2	4	3	63
2	2	1	1	1	1	2	1	1	1	1	1	1	1	1	1	2	1	1	1	1	23		2	1	1	1	1	2	1	1	1	1	1	1	2	1	2	2	1	1	2	1	26
2	3	3	3	3	3	3	3	3	3	3	3	4	3	3	3	3	3	1	3	3	59		3	3	3	3	3	3	3	3	3	3	3	3	3	3	3	3	3	1	3	3	58
2	4	4	4	4	4	4	3	3	4	4	4	4	4	4	4	4	4	4	4	4	78		4	4	4	4	4	4	3	3	4	4	4	4	4	4	4	4	4	4	4	4	78
2	4	4	3	3	3	4	3	2	4	3	4	4	5	4	5	3	2	2	4	4	70		4	4	3	3	3	4	3	2	4	3	4	4	5	4	5	3	2	2	4	4	70
2	4	4	2	3	3	4	3	2	5	3	4	4	4	4	5	5	3	1	3	4	70		4	4	2	3	3	5	3	2	5	3	4	4	4	4	5	5	3	1	3	4	71
2	4	4	5	5	4	5	5	4	5	3	5	4	5	5	5	4	4	3	5	5	89		4	4	5	5	4	5	5	4	5	3	5	4	5	5	5	4	4	3	5	5	89
1	4	4	3	4	4	4	2	3	4	4	4	4	3	3	4	4	3	2	4	4	71		4	4	3	4	4	4	2	3	4	4	4	4	3	3	4	4	3	2	4	4	71
2	4	4	4	4	3	5	3	2	3	4	4	4	5	4	4	3	3	2	3	5	73		4	4	4	4	3	5	3	2	3	4	4	4	5	4	4	3	3	2	3	5	73
1	4	3	3	4	3	5	3	2	3	4	3	4	5	3	4	3	3	2	3	3	67		4	3	3	4	3	5	3	2	3	4	3	4	5	3	4	3	3	2	3	3	67
2	1	1	1	3	2	4	2	3	3	2	3	2	4	4	4	3	2	1	2	4	51		1	2	1	3	2	4	2	3	3	2	3	2	4	4	4	3	2	1	2	4	52
2	2	3	2	2	2	3	3	2	2	2	2	2	4	3	2	2	3	2	2	3	48		2	3	2	2	2	3	3	2	2	3	2	2	4	3	2	2	3	2	2	3	49
2	3	3	3	3	3	4	2	1	3	2	3	2	5	4	4	3	2	2	3	1	56		3	3	3	3	3	4	2	1	3	2	3	2	5	4	4	3	2	2	3	1	56
2	1	1	1	1	1	1	1	1	1	1	1	1	1	2	2	2	1	1	2	2	25		1	1	1	1	1	1	1	1	1	1	1	1	1	2	2	2	1	1	2	2	25
2	3	3	3	3	4	3	4	4	3	3	3	4	2	3	2	4	3	2	3	3	62		3	3	3	3	4	3	4	4	3	3	3	4	2	3	2	4	3	2	3	3	62
2	4	4	3	4	4	4	1	2	4	4	4	4	5	4	5	4	4	2	4	4	74		4	4	3	4	4	4	1	2	4	4	4	4	5	4	5	4	4	2	4	4	74
1	3	2	2	3	3	3	4	4	4	4	4	4	3	2	3	2	4	2	4	3	63		3	2	2	3	3	3	4	4	4	4	4	4	3	2	3	2	4	2	4	3	63
2	2	1	1	1	1	2	1	1	1	1	1	1	1	1	1	2	1	1	1	1	23		2	1	1	1	1	2	1	1	1	1	1	1	1	2	1	2	2	1	1	1	25
2	3	3	3	3	3	3	3	3	3	3	3	4	3	3	3	3	3	1	3	3	59		3	3	3	3	3	3	3	3	3	3	3	4	3	3	3	3	3	1	3	3	59
2	4	4	4	4	4	4	3	3	4	4	4	4	4	4	4	4	4	4	4	4	78		4	4	4	4	4	4	3	3	4	4	4	4	4	4	4	4	4	4	4	4	78
2	4	4	3	3	3	4	3	2	4	3	4	4	5	4	5	3	2	2	4	4	70		4	4	3	3	3	4	3	2	4	3	4	4	5	4	5	3	2	2	4	5	71
2	4	4	2	3	3	4	3	2	5	3	4	4	4	4	5	5	3	1	3	4	70		4	4	2	3	3	4	3	2	5	3	4	4	4	4	5	5	3	1	3	4	70
1	3	4	5	4	4	4	4	4	4	4	4	4	5	3	3	2	3	2	3	3	72		3	4	5	4	4	4	4	4	4	4	4	4	5	3	3	2	3	2	3	3	72
2	3	4	2	4	3	3	1	1	1	1	1	3	4	3	3	3	1	3	1	1	46		3	4	2	4	3	3	1	1	1	1	1	3	4	3	3	3	1	3	2	1	47
2	4	4	4	5	4	4	4	5	5	4	4	4	3	3	3	4	4	2	4	3	77		4	4	4	5	4	4	4	5	5	4	4	4	3	3	3	4	4	2	4	3	77
2	3	4	4	4	4	4	2	3	4	3	3	4	5	4	5	3	4	3	4	3	73		3	4	4	4	4	4	2	3	4	3	3	4	5	4	5	3	4	3	4	3	73
2	5	5	5	5	4	5	4	4	5	3	4	5	4	5	5	5	5	1	5	4	88		5	5	5	5	4	5	4	4	5	3	4	5	4	5	5	5	5	1	5	4	88
2	3	3	1	3	3	2	2	2	3	3	3	3	2	3	3	2	3	2	3	2	51		3	3	1	3	3	2	2	2	3	3	3	3	2	3	3	2	3	2	3	2	51
2	4	4	4	4	4	4	4	4	5	4	4	5	3	4	4	4	4	3	4	4	80		4	4	4	4	4	4	4	4	5	4	4	5	3	4	4	4	4	3	4	4	80
2	4	4	3	4	3	4	3	2	4	3	3	4	3	3	3	3	4	2	4	5	68		4	4	3	4	3	4	3	2	4	3	3	4	3	3	3	3	4	2	4	5	68
2	5	5	5	5	5	5	5	3	5	5	4	5	5	5	5	5	4	2	5	5	93		5	5	5	5	5	5	5	3	5	5	4	5	5	5	5	5	4	3	5	5	94
2	4	5	5	5	5	5	5	5	5	5	5	5	5	5	5	5	5	5	5	5	99		4	4	5	5	5	5	5	5	5	5	5	5	5	5	5	5	5	5	5	5	98
2	3	3	4	4	3	4	3	2	2	3	3	3	5	5	5	5	3	3	4	4	71		3	4	4	4	3	4	3	2	2	3	3	3	5	5	5	5	3	3	4	4	72
2	4	5	4	4	3	4	4	3	3	4	4	5	3	4	2	2	2	1	3	5	69		4	5	4	4	3	4	4	3	3	4	4	5	3	4	2	3	2	1	3	5	70
2	2	4	3	3	4	3	4	3	3	4	5	4	3	4	2	3	3	3	3	4	67		2	4	3	3	4	3	4	3	3	4	5	4	3	4	2	3	3	3	3	4	67
2	4	4	5	5	4	4	2	4	3	5	5	2	4	4	5	3	2	1	4	4	74		4	4	5	5	4	4	2	4	3	5	5	2	4	4	5	3	2	1	4	4	74
1	5	5	5	5	5	5	5	5	5	5	5	5	5	5	5	5	5	5	5	5	100		5	5	5	5	5	5	5	5	5	5	5	5	5	5	5	5	5	5	5	5	100
2	4	5	4	4	3	5	3	4	2	4	4	4	5	4	4	4	4	3	4	3	77		4	5	4	4	3	5	3	4	2	4	4	4	5	4	4	4	4	3	4	3	77
2	3	5	3	4	2	4	4	1	2	3	4	4	1	5	4	3	3	1	4	4	64		3	5	3	4	2	4	4	1	2	3	4	4	1	5	4	3	3	1	4	4	64
2	4	4	5	5	4	5	5	4	5	3	5	4	5	5	5	4	4	3	5	5	89		4	4	5	5	4	5	5	4	5	3	5	4	5	5	5	4	4	3	5	5	89
1	4	4	3	4	4	4	2	3	4	4	4	4	3	3	4	4	3	2	4	4	71		4	4	3	4	4	4	2	3	4	4	4	4	3	3	4	4	4	2	4	4	72
2	4	4	4	4	3	5	3	2	3	4	4	4	5	4	4	3	3	2	3	5	73		4	4	4	4	3	5	3	2	3	4	4	4	5	4	4	3	3	2	3	5	73
1	4	3	3	4	3	5	3	2	3	4	3	4	5	3	4	3	3	2	3	3	67		4	3	3	4	3	5	3	2	3	4	3	4	5	3	4	3	3	2	3	3	67
2	1	1	1	3	2	4	2	3	3	2	3	2	4	4	4	3	2	1	2	4	51		1	1	1	3	2	4	2	3	3	2	3	2	4	4	4	3	2	1	2	4	51
2	2	3	2	2	2	3	3	2	2	2	2	2	4	3	2	2	3	2	2	3	48		2	3	2	2	2	3	3	2	2	2	2	2	4	3	2	2	3	2	2	3	48
2	3	3	3	3	3	4	2	1	3	2	3	2	5	4	4	3	2	2	3	1	56		3	3	3	3	3	4	2	1	3	2	3	2	5	4	4	3	2	2	3	1	56
2	1	1	1	1	1	1	1	1	1	1	1	1	1	2	2	2	1	1	2	2	25		1	1	1	1	1	1	1	1	1	1	1	1	1	2	2	2	1	1	2	2	25
2	3	3	3	3	4	3	4	4	3	3	3	4	2	3	2	4	3	2	3	3	62		3	3	3	3	4	3	4	4	3	3	3	4	2	3	2	4	3	2	3	3	62
2	4	4	3	4	4	4	1	2	4	4	4	4	5	4	5	4	4	2	4	4	74		4	4	3	4	4	4	1	2	4	4	4	4	5	4	5	4	4	2	4	4	74
1	3	2	2	3	3	3	4	4	4	4	4	4	3	2	3	2	4	2	4	3	63		3	2	2	3	3	4	4	4	4	4	4	4	3	2	3	2	4	2	4	3	64
2	2	1	1	1	1	2	1	1	1	1	1	1	1	1	1	2	1	1	1	1	23		2	1	1	2	1	2	2	2	1	1	1	1	2	1	1	2	1	2	2	1	29
2	3	3	3	3	3	3	3	3	3	3	3	4	3	3	3	3	3	1	3	3	59		3	3	3	3	3	3	3	3	3	3	3	4	3	3	3	3	3	1	3	3	59
2	4	4	4	4	4	4	3	3	4	4	4	4	4	4	4	4	4	4	4	4	78		4	4	4	4	4	4	3	3	4	4	4	4	4	4	4	4	4	4	4	4	78
2	4	4	3	3	3	4	3	2	4	3	4	4	5	4	5	3	2	2	4	4	70		4	4	3	3	3	4	3	2	4	3	4	4	5	4	5	3	2	2	4	4	70
2	4	4	2	3	3	4	3	2	5	3	4	4	4	4	5	5	3	1	3	4	70		5	4	3	3	3	4	3	2	5	3	4	4	4	4	5	5	3	1	3	4	72
1	3	4	5	4	4	4	4	4	4	4	4	4	5	3	3	2	3	2	3	3	72		3	4	5	4	4	4	4	4	4	4	4	4	5	3	3	2	3	2	3	3	72
2	3	4	2	4	3	3	1	1	1	1	1	3	4	3	3	3	1	3	1	1	46		3	4	2	4	3	3	1	1	1	1	1	3	4	3	3	3	1	3	1	1	46
2	4	4	4	5	4	4	4	5	5	4	4	4	3	3	3	4	4	2	4	3	77		4	4	4	4	4	4	4	5	5	4	4	4	3	3	3	4	4	2	4	3	76
2	3	4	4	4	4	4	2	3	4	3	3	4	5	4	5	3	4	3	4	3	73		3	4	4	4	4	4	2	3	4	3	3	4	5	4	5	3	4	3	4	3	73
2	5	5	5	5	4	5	4	4	5	3	4	5	4	5	5	5	5	1	5	4	88		5	5	5	5	4	5	4	4	5	3	4	5	4	5	5	5	5	1	5	4	88
2	3	3	1	3	3	2	2	2	3	3	3	3	2	3	3	2	3	2	3	2	51		3	3	1	3	3	2	2	2	3	3	3	3	2	3	3	2	3	2	3	2	51
2	4	4	4	4	4	4	4	4	5	4	4	5	3	4	4	4	4	3	4	4	80		4	4	4	4	4	4	4	4	5	4	4	5	3	4	4	4	4	3	4	4	80
2	4	4	3	4	3	4	3	2	4	3	3	4	3	3	3	3	4	2	4	5	68		4	4	3	4	3	4	3	2	4	3	3	4	3	3	3	3	4	2	4	5	68
2	5	5	5	5	5	5	5	3	5	5	4	5	5	5	5	5	4	2	5	5	93		5	5	5	5	5	5	4	3	5	5	4	5	5	5	5	5	4	2	5	5	92
2	4	5	5	5	5	5	5	5	5	5	5	5	5	5	5	5	5	5	5	5	99		4	5	5	5	5	5	5	5	5	5	5	5	5	5	5	5	5	5	5	5	99
2	3	3	4	4	3	4	3	2	2	3	3	3	5	5	5	5	3	3	4	4	71		3	3	4	4	3	4	3	2	2	3	3	3	5	5	5	5	3	3	4	4	71
2	4	5	4	4	3	4	4	3	3	4	4	5	3	4	2	2	2	1	3	5	69		4	5	4	4	3	4	4	3	3	4	4	5	3	4	2	2	2	1	3	5	69
2	2	4	3	3	4	3	4	3	3	4	5	4	3	4	2	3	3	3	3	4	67		3	4	3	3	4	3	4	3	3	4	5	4	3	4	2	3	3	3	3	4	68
2	4	4	5	5	4	4	2	4	3	5	5	2	4	4	5	3	2	1	4	4	74		3	4	5	5	4	4	2	4	3	5	5	2	4	4	5	3	2	1	4	4	73
