# Supplementary material for: Parental Stress in Autistic Children with Poor Oral Hygiene: A Pilot Study to Develop and Validate a Measurement Scale
Source: Healthcare (Basel). 2024 Nov 6;12(22):2215. doi: 10.3390/healthcare12222215 (PMC11594058; doi:10.3390/healthcare12222215)
Supplement: Supplementary file 1 [file healthcare-12-02215-s001.zip › File S2. Scale validation - Aiken V.xlsx]

## Sheet: Sheet1
Dimension	items	exp1	exp2	exp3		Judges 3	Range 2
1	1	2	2	1
1	2	2	1	1					Dimension 1: Sufficiency										Dimension 2: Pertinence
1	3	1	1	1		X	S	NJUECES	C	ITEM	J1	J2	J3	VAIKEN	V2		S	NJUECES	C	ITEM	J1	J2	J3	VAIKEN
1	4	2	2	1		1.66667	5	3	3	1	2	2	1	0.833333	0.333333		3	3	3	1	1	1	1	0.5
1	5	2	2	1		1.33333	4	3	3	2	2	1	1	0.666667	0.166667		3	3	3	2	1	1	1	0.5
1	6	1	2	1		1	3	3	3	3	1	1	1	0.5	0		3	3	3	3	1	1	1	0.5
1	7	1	2	1		1.66667	5	3	3	4	2	2	1	0.833333	0.333333		3	3	3	4	1	1	1	0.5
1	8	1	2	1		1.66667	5	3	3	5	2	2	1	0.833333	0.333333		3	3	3	5	1	1	1	0.5
1	9	1	2	1		1.33333	4	3	3	6	1	2	1	0.666667	0.166667		3	3	3	6	1	1	1	0.5
1	10	2	1	1		1.33333	4	3	3	7	1	2	1	0.666667	0.166667		3	3	3	7	1	1	1	0.5
1	11	2	1	3		1.33333	4	3	3	8	1	2	1	0.666667	0.166667		3	3	3	8	1	1	1	0.5
1	12	1	1	1		1.33333	4	3	3	9	1	2	1	0.666667	0.166667		3	3	3	9	1	1	1	0.5
1	13	1	1	1		1.33333	4	3	3	10	2	1	1	0.666667	0.166667		3	3	3	10	1	1	1	0.5
1	14	1	1	1		2	6	3	3	11	2	1	3	1	0.5		3	3	3	11	1	1	1	0.5
1	15	1	1	1		1	3	3	3	12	1	1	1	0.5	0		3	3	3	12	1	1	1	0.5
2	1	1	1	1		1	3	3	3	13	1	1	1	0.5	0		3	3	3	13	1	1	1	0.5
2	2	1	1	1		1	3	3	3	14	1	1	1	0.5	0		3	3	3	14	1	1	1	0.5
2	3	1	1	1		1	3	3	3	15	1	1	1	0.5	0		3	3	3	15	1	1	1	0.5
2	4	1	1	1									Promedio	0.666667									Promedio	0.5
2	5	1	1	1
2	6	1	1	1
2	7	1	1	1
2	8	1	1	1					Dimension 3: Coherence										Dimension 4: Clarity
2	9	1	1	1			S	NJUECES	C	ITEM	J1	J2	J3	VAIKEN			S	NJUECES	C	ITEM	J1	J2	J3	VAIKEN
2	10	1	1	1			3	3	3	1	1	1	1	0.5			5	3	3	1	2	2	1	0.833333
2	11	1	1	1			3	3	3	2	1	1	1	0.5			4	3	3	2	2	1	1	0.666667
2	12	1	1	1			3	3	3	3	1	1	1	0.5			3	3	3	3	1	1	1	0.5
2	13	1	1	1			3	3	3	4	1	1	1	0.5			5	3	3	4	2	2	1	0.833333
2	14	1	1	1			3	3	3	5	1	1	1	0.5			5	3	3	5	2	2	1	0.833333
2	15	1	1	1			3	3	3	6	1	1	1	0.5			4	3	3	6	1	2	1	0.666667
3	1	1	1	1			3	3	3	7	1	1	1	0.5			4	3	3	7	1	2	1	0.666667
3	2	1	1	1			3	3	3	8	1	1	1	0.5			4	3	3	8	1	2	1	0.666667
3	3	1	1	1			3	3	3	9	1	1	1	0.5			3	3	3	9	1	1	1	0.5
3	4	1	1	1			3	3	3	10	1	1	1	0.5			3	3	3	10	1	1	1	0.5
3	5	1	1	1			3	3	3	11	1	1	1	0.5			3	3	3	11	1	1	1	0.5
3	6	1	1	1			3	3	3	12	1	1	1	0.5			3	3	3	12	1	1	1	0.5
3	7	1	1	1			3	3	3	13	1	1	1	0.5			3	3	3	13	1	1	1	0.5
3	8	1	1	1			3	3	3	14	1	1	1	0.5			3	3	3	14	1	1	1	0.5
3	9	1	1	1			3	3	3	15	1	1	1	0.5			3	3	3	15	1	1	1	0.5
3	10	1	1	1									Promedio	0.5									Promedio	0.611111
3	11	1	1	1
3	12	1	1	1
3	13	1	1	1
3	14	1	1	1					Dimension 5: Relevance
3	15	1	1	1			S	NJUECES	C	ITEM	J1	J2	J3	VAIKEN			Validez global:		0.56
4	1	2	2	1			3	3	3	1	1	1	1	0.5
4	2	2	1	1			3	3	3	2	1	1	1	0.5
4	3	1	1	1			3	3	3	3	1	1	1	0.5
4	4	2	2	1			3	3	3	4	1	1	1	0.5
4	5	2	2	1			3	3	3	5	1	1	1	0.5
4	6	1	2	1			3	3	3	6	1	1	1	0.5
4	7	1	2	1			3	3	3	7	1	1	1	0.5
4	8	1	2	1			5	3	3	8	3	1	1	0.833333
4	9	1	1	1			3	3	3	9	1	1	1	0.5
4	10	1	1	1			3	3	3	10	1	1	1	0.5
4	11	1	1	1			3	3	3	11	1	1	1	0.5
4	12	1	1	1			3	3	3	12	1	1	1	0.5
4	13	1	1	1			3	3	3	13	1	1	1	0.5
4	14	1	1	1			3	3	3	14	1	1	1	0.5
4	15	1	1	1			3	3	3	15	1	1	1	0.5
5	1	1	1	1									Promedio	0.522222
5	2	1	1	1
5	3	1	1	1
5	4	1	1	1
5	5	1	1	1
5	6	1	1	1
5	7	1	1	1
5	8	3	1	1
5	9	1	1	1
5	10	1	1	1
5	11	1	1	1
5	12	1	1	1
5	13	1	1	1
5	14	1	1	1
5	15	1	1	1

## Sheet: Sheet2
Dimension	items	exp1	exp2	exp3	V-Aiken
1	1	2	2	3	1.16667
1	2	3	3	3	1.5
1	3	3	3	3	1.5
1	4	2	2	2	1
1	5	2	2	2	1
1	6	3	2	3	1.33333
1	7	3	3	3	1.5
1	8	3	3	3	1.5
1	9	3	3	3	1.5
1	10	2	3	3	1.33333
1	11	2	3	1	1
1	12	3	3	3	1.5
1	13	3	3	3	1.5
1	14	3	3	3	1.5
1	15	3	3	3	1.5
1	16	3	3	3	1.5
1	17	3	3	3	1.5
1	18	3	3	3	1.5
1	19	3	3	3	1.5
1	20	3	3	3	1.5
2	1	3	3	3	1.5
2	2	3	3	3	1.5
2	3	3	3	3	1.5
2	4	3	3	3	1.5
2	5	3	3	3	1.5
2	6	2	3	3	1.33333
2	7	3	3	3	1.5
2	8	3	3	3	1.5
2	9	3	3	3	1.5
2	10	3	3	3	1.5
2	11	3	3	3	1.5
2	12	3	3	3	1.5
2	13	3	3	3	1.5
2	14	3	3	3	1.5
2	15	3	3	3	1.5
2	16	3	3	3	1.5
2	17	3	3	3	1.5
2	18	3	3	3	1.5
2	19	3	3	3	1.5
2	20	3	3	3	1.5
3	1	3	3	2	1.33333
3	2	3	3	3	1.5
3	3	3	3	3	1.5
3	4	3	3	3	1.5
3	5	3	3	3	1.5
3	6	3	3	3	1.5
3	7	3	3	3	1.5
3	8	3	3	3	1.5
3	9	3	3	3	1.5
3	10	3	3	3	1.5
3	11	3	3	3	1.5
3	12	3	3	3	1.5
3	13	3	3	3	1.5
3	14	3	3	3	1.5
3	15	3	3	3	1.5
3	16	3	3	3	1.5
3	17	3	3	3	1.5
3	18	3	3	3	1.5
3	19	3	3	3	1.5
3	20	3	3	3	1.5
4	1	2	2	2	1
4	2	2	3	3	1.33333
4	3	3	3	3	1.5
4	4	2	2	2	1
4	5	2	2	2	1
4	6	3	2	3	1.33333
4	7	3	2	3	1.33333
4	8	3	2	3	1.33333
4	9	3	3	3	1.5
4	10	3	3	3	1.5
4	11	3	3	3	1.5
4	12	3	3	3	1.5
4	13	3	3	3	1.5
4	14	3	3	3	1.5
4	15	3	3	3	1.5
4	16	3	3	3	1.5
4	17	3	3	3	1.5
4	18	3	3	3	1.5
4	19	3	3	3	1.5
4	20	3	3	3	1.5
5	1	3	3	3	1.5
5	2	3	3	3	1.5
5	3	3	3	3	1.5
5	4	3	3	3	1.5
5	5	3	3	3	1.5
5	6	3	3	3	1.5
5	7	3	3	3	1.5
5	8	1	3	3	1.16667
5	9	3	3	3	1.5
5	10	3	3	3	1.5
5	11	3	3	3	1.5
5	12	3	3	3	1.5
5	13	3	3	3	1.5
5	14	3	3	3	1.5
5	15	3	3	3	1.5
5	16	3	3	3	1.5
5	17	3	3	3	1.5
5	18	3	3	3	1.5
5	19	3	3	3	1.5
5	20	3	3	3	1.5

## Sheet: Sheet3
						Sufficiency
	Judges	P1	P2	P3	P4	P5	P6	P7	P8	P9	P10	P11	P12	P13	P14	P15	P16	P17	P18	P19	P20			Minimum value	1
	J1	0.5	1	1	0.5	0.5	1	1	1	1	0.5	0.5	1	1	1	1	1	1	1	1	1			Number of categories	3
	J2	0.5	1	1	0.5	0.5	0.5	1	1	1	1	1	1	1	1	1	1	1	1	1	1
	J3	1	1	1	0.5	0.5	1	1	1	1	1	0	1	1	1	1	1	1	1	1	1
	Total	0.666667	1	1	0.5	0.5	0.833333	1	1	1	0.833333	0.5	1	1	1	1	1	1	1	1	1			Summary
																									P1	P2	P3	P4	P5	P6	P7	P8	P9	P10	P11	P12	P13	P14	P15	P16	P17	P18	P19	P20
																								Sufficiency	0.666667	1	1	0.5	0.5	0.833333	1	1	1	0.833333	0.5	1	1	1	1	1	1	1	1	1
																								Pertinence	1	1	1	1	1	0.833333	1	1	1	1	1	1	1	1	1	1	1	1	1	1
						Pertinence																		Coherence	0.833333	1	1	1	1	1	1	1	1	1	1	1	1	1	1	1	1	1	1	1
	Judges	P1	P2	P3	P4	P5	P6	P7	P8	P9	P10	P11	P12	P13	P14	P15	P16	P17	P18	P19	P20			Clarity	0.5	0.833333	1	0.5	0.5	0.833333	0.833333	0.833333	1	1	1	1	1	1	1	1	1	1	1	1
	J1	1	1	1	1	1	0.5	1	1	1	1	1	1	1	1	1	1	1	1	1	1			Relevance	1	1	1	1	1	1	1	0.666667	1	1	1	1	1	1	1	1	1	1	1	1
	J2	1	1	1	1	1	1	1	1	1	1	1	1	1	1	1	1	1	1	1	1
	J3	1	1	1	1	1	1	1	1	1	1	1	1	1	1	1	1	1	1	1	1			Total	0.8	0.966667	1	0.8	0.8	0.9	0.966667	0.9	1	0.966667	0.9	1	1	1	1	1	1	1	1	1
	Total	1	1	1	1	1	0.833333	1	1	1	1	1	1	1	1	1	1	1	1	1	1
																										Items	Sufficiency	Pertinence	Coherence	Clarity	Relevance	Total
																										P1	0.666667	1	0.833333	0.5	1	0.8
						Coherence																				P2	1	1	1	0.833333	1	0.966667
	Judges	P1	P2	P3	P4	P5	P6	P7	P8	P9	P10	P11	P12	P13	P14	P15	P16	P17	P18	P19	P20					P3	1	1	1	1	1	1
	J1	1	1	1	1	1	1	1	1	1	1	1	1	1	1	1	1	1	1	1	1					P4	0.5	1	1	0.5	1	0.8
	J2	1	1	1	1	1	1	1	1	1	1	1	1	1	1	1	1	1	1	1	1					P5	0.5	1	1	0.5	1	0.8
	J3	0.5	1	1	1	1	1	1	1	1	1	1	1	1	1	1	1	1	1	1	1					P6	0.833333	0.833333	1	0.833333	1	0.9
	Total	0.833333	1	1	1	1	1	1	1	1	1	1	1	1	1	1	1	1	1	1	1					P7	1	1	1	0.833333	1	0.966667
																										P8	1	1	1	0.833333	0.666667	0.9
																										P9	1	1	1	1	1	1
																										P10	0.833333	1	1	1	1	0.966667
																										P11	0.5	1	1	1	1	0.9
						Clarity																				P12	1	1	1	1	1	1
	Judges	P1	P2	P3	P4	P5	P6	P7	P8	P9	P10	P11	P12	P13	P14	P15	P16	P17	P18	P19	P20					P13	1	1	1	1	1	1
	J1	0.5	0.5	1	0.5	0.5	1	1	1	1	1	1	1	1	1	1	1	1	1	1	1					P14	1	1	1	1	1	1
	J2	0.5	1	1	0.5	0.5	0.5	0.5	0.5	1	1	1	1	1	1	1	1	1	1	1	1					P15	1	1	1	1	1	1
	J3	0.5	1	1	0.5	0.5	1	1	1	1	1	1	1	1	1	1	1	1	1	1	1					P16	1	1	1	1	1	1
	Total	0.5	0.833333	1	0.5	0.5	0.833333	0.833333	0.833333	1	1	1	1	1	1	1	1	1	1	1	1					P17	1	1	1	1	1	1
																										P18	1	1	1	1	1	1
																										P19	1	1	1	1	1	1
																										P20	1	1	1	1	1	1
																										Total	0.891667	0.991667	0.991667	0.891667	0.983333	0.95
						Relevance
	Judges	P1	P2	P3	P4	P5	P6	P7	P8	P9	P10	P11	P12	P13	P14	P15	P16	P17	P18	P19	P20
	J1	1	1	1	1	1	1	1	0	1	1	1	1	1	1	1	1	1	1	1	1
	J2	1	1	1	1	1	1	1	1	1	1	1	1	1	1	1	1	1	1	1	1
	J3	1	1	1	1	1	1	1	1	1	1	1	1	1	1	1	1	1	1	1	1
	Total	1	1	1	1	1	1	1	0.666667	1	1	1	1	1	1	1	1	1	1	1	1

## Sheet: Sheet4
						Sufficiency
	Judges	P1	P2	P3	P4	P5	P6	P7	P8	P9	P10	P11	P12	P13	P14	P15	P16	P17	P18	P19	P20			Minimum value	1
	J1	2	1	1	2	2	1	1	1	1	2	2	1	1	1	1	1	1	1	1	1
	J2	2	1	1	2	2	2	1	1	1	1	1	1	1	1	1	1	1	1	1	1
	J3	1	1	1	2	2	1	1	1	1	1	3	1	1	1	1	1	1	1	1	1
	J4
	J5
	J6
	J7
	J8
	J9
	J10
	J11
						Pertinence
	Judges	P1	P2	P3	P4	P5	P6	P7	P8	P9	P10	P11	P12	P13	P14	P15	P16	P17	P18	P19	P20
	J1	1	1	1	1	1	2	1	1	1	1	1	1	1	1	1	1	1	1	1	1
	J2	1	1	1	1	1	1	1	1	1	1	1	1	1	1	1	1	1	1	1	1
	J3	1	1	1	1	1	1	1	1	1	1	1	1	1	1	1	1	1	1	1	1
	J4
	J5
	J6
	J7
	J8
	J9
	J10
	J11
						Coherence
	Judges	P1	P2	P3	P4	P5	P6	P7	P8	P9	P10	P11	P12	P13	P14	P15	P16	P17	P18	P19	P20
	J1	1	1	1	1	1	1	1	1	1	1	1	1	1	1	1	1	1	1	1	1
	J2	1	1	1	1	1	1	1	1	1	1	1	1	1	1	1	1	1	1	1	1
	J3	2	1	1	1	1	1	1	1	1	1	1	1	1	1	1	1	1	1	1	1
	J4
	J5
	J6
	J7
	J8
	J9
	J10
	J11
						Clarity
	Judges	P1	P2	P3	P4	P5	P6	P7	P8	P9	P10	P11	P12	P13	P14	P15	P16	P17	P18	P19	P20
	J1	2	2	1	2	2	1	1	1	1	1	1	1	1	1	1	1	1	1	1	1
	J2	2	1	1	2	2	2	2	2	1	1	1	1	1	1	1	1	1	1	1	1
	J3	2	1	1	2	2	1	1	1	1	1	1	1	1	1	1	1	1	1	1	1
	J4
	J5
	J6
	J7
	J8
	J9
	J10
	J11
						Relevance
	Judges	P1	P2	P3	P4	P5	P6	P7	P8	P9	P10	P11	P12	P13	P14	P15	P16	P17	P18	P19	P20
	J1	1	1	1	1	1	1	1	3	1	1	1	1	1	1	1	1	1	1	1	1
	J2	1	1	1	1	1	1	1	1	1	1	1	1	1	1	1	1	1	1	1	1
	J3	1	1	1	1	1	1	1	1	1	1	1	1	1	1	1	1	1	1	1	1
	J4
	J5
	J6
	J7
	J8
	J9
	J10
	J11

## Sheet: Sheet5
				Dimension 1: Sufficiency
	j1	j2	j3	j4	j5	j6	j7	j8	j9	j10	j11
P1	2	2	3	3	3	3	3	3	3	3	3
P2	3	3	3	3	3	3	3	3	3	3	3
P3	3	3	3	3	3	3	3	3	3	3	3
P4	2	2	2	2	3	3	2	3	3	3	3
P5	2	2	2	3	3	3	3	3	2	3	3
P6	3	2	3	3	2	3	3	3	3	3	3
P7	3	3	3	3	3	3	3	3	3	3	3
P8	3	3	3	3	3	3	3	3	3	3	3
P9	3	3	3	3	3	3	3	3	3	3	3
P10	2	3	3	2	3	3	2	3	3	2	3
P11	3	2	3	3	3	2	3	3	3	2	3
P12	3	3	3	3	3	3	3	3	3	3	3
P13	3	3	3	3	3	3	3	3	3	3	3
P14	3	3	3	3	3	3	3	3	3	3	3
P15	3	3	3	3	3	3	3	3	3	3	3
P16	3	3	3	3	3	3	3	3	3	3	3
P17	3	3	3	3	3	3	3	3	3	3	3
P18	3	3	3	3	3	3	3	3	3	3	3
P19	3	3	3	3	3	3	3	3	3	3	3
P20	3	3	3	3	3	3	3	3	3	3	3
				Dimension 2: Pertinence
P1	3	3	3	3	3	3	3	3	3	3	3
P2	3	3	3	3	3	3	3	3	3	3	3
P3	3	3	3	3	3	3	3	3	3	3	3
P4	3	3	3	3	3	3	3	3	3	3	3
P5	3	3	3	3	3	3	3	3	3	3	3
P6	2	3	3	3	2	3	3	2	3	3	3
P7	3	3	3	3	3	3	3	3	3	3	3
P8	3	3	3	3	3	3	3	3	3	3	3
P9	3	3	3	3	3	3	3	3	3	3	3
P10	3	3	3	3	3	3	3	3	3	3	3
P11	3	3	3	3	3	3	3	3	3	3	3
P12	3	3	3	3	3	3	3	3	3	3	3
P13	3	3	3	3	3	3	3	3	3	3	3
P14	3	3	3	3	3	3	3	3	3	3	3
P15	3	3	3	3	3	3	3	3	3	3	3
P16	3	3	3	3	3	3	3	3	3	3	3
P17	3	3	3	3	3	3	3	3	3	3	3
P18	3	3	3	3	3	3	3	3	3	3	3
P19	3	3	3	3	3	3	3	3	3	3	3
P20	3	3	3	3	3	3	3	3	3	3	3
				Dimension 3: Coherence
P1	3	3	3	3	3	3	3	3	2	3	2
P2	3	3	3	3	3	3	3	3	3	3	3
P3	3	3	3	3	3	3	3	3	3	3	3
P4	3	3	3	3	3	3	3	3	3	3	3
P5	3	3	3	3	3	3	3	3	3	3	3
P6	3	3	3	3	3	3	3	3	3	3	3
P7	3	3	3	3	3	3	3	3	3	3	3
P8	3	3	3	3	3	3	3	3	3	3	3
P9	3	3	3	3	3	3	3	3	3	3	3
P10	3	3	3	3	3	3	3	3	3	3	3
P11	3	3	3	3	3	3	3	3	3	3	3
P12	3	3	3	3	3	3	3	3	3	3	3
P13	3	3	3	3	3	3	3	3	3	3	3
P14	3	3	3	3	3	3	3	3	3	3	3
P15	3	3	3	3	3	3	3	3	3	3	3
P16	3	3	3	3	3	3	3	3	3	3	3
P17	3	3	3	3	3	3	3	3	3	3	3
P18	3	3	3	3	3	3	3	3	3	3	3
P19	3	3	3	3	3	3	3	3	3	3	3
P20	3	3	3	3	3	3	3	3	3	3	3
				Dimension 4: Clarity
P1	2	2	3	2	2	2	2	3	2	2	2
P2	2	3	3	3	3	3	3	2	3	3	2
P3	3	3	3	3	3	3	3	3	3	3	3
P4	2	2	2	2	3	2	2	2	2	3	3
P5	2	2	2	2	2	2	3	2	2	3	2
P6	3	2	3	3	3	3	3	3	2	3	3
P7	3	2	3	3	3	3	3	3	3	2	3
P8	3	2	3	3	3	3	3	3	3	3	3
P9	3	3	3	3	3	3	3	3	3	3	3
P10	3	3	3	3	3	3	3	3	3	3	3
P11	3	3	3	3	3	3	3	3	3	3	3
P12	3	3	3	3	3	3	3	3	3	3	3
P13	3	3	3	3	3	3	3	3	3	3	3
P14	3	3	3	3	3	3	3	3	3	3	3
P15	3	3	3	3	3	3	3	3	3	3	3
P16	3	3	3	3	3	3	3	3	3	3	3
P17	3	3	3	3	3	3	3	3	3	3	3
P18	3	3	3	3	3	3	3	3	3	3	3
P19	3	3	3	3	3	3	3	3	3	3	3
P20	3	3	3	3	3	3	3	3	3	3	3
				Dimension 5: Relevance
P1	3	3	3	3	3	3	3	3	3	3	3
P2	3	3	3	3	3	3	3	3	3	3	3
P3	3	3	3	3	3	3	3	3	3	3	3
P4	3	3	3	3	3	3	3	3	3	3	3
P5	3	3	3	3	3	3	3	3	3	3	3
P6	3	3	3	3	3	3	3	3	3	3	3
P7	3	3	3	3	3	3	3	3	3	3	3
P8	3	3	3	3	3	3	3	3	2	2	3
P9	3	3	3	3	3	3	3	3	3	3	3
P10	3	3	3	3	3	3	3	3	3	3	3
P11	3	3	3	3	3	3	3	3	3	3	3
P12	3	3	3	3	3	3	3	3	3	3	3
P13	3	3	3	3	3	3	3	3	3	3	3
P14	3	3	3	3	3	3	3	3	3	3	3
P15	3	3	3	3	3	3	3	3	3	3	3
P16	3	3	3	3	3	3	3	3	3	3	3
P17	3	3	3	3	3	3	3	3	3	3	3
P18	3	3	3	3	3	3	3	3	3	3	3
P19	3	3	3	3	3	3	3	3	3	3	3
P20	3	3	3	3	3	3	3	3	3	3	3

## Sheet: Sheet6
						Sufficiency
	Jueces	P1	P2	P3	P4	P5	P6	P7	P8	P9	P10	P11	P12	P13	P14	P15	P16	P17	P18	P19	P20			Minimum value	1
	J1	2	3	3	2	2	3	3	3	3	2	3	3	3	3	3	3	3	3	3	3			Number of categories-1 (K)	2	3
	J2	2	3	3	2	2	2	3	3	3	3	2	3	3	3	3	3	3	3	3	3
	J3	3	3	3	2	2	3	3	3	3	3	3	3	3	3	3	3	3	3	3	3
	J4	3	3	3	2	3	3	3	3	3	2	3	3	3	3	3	3	3	3	3	3
	J5	3	3	3	3	3	2	3	3	3	3	3	3	3	3	3	3	3	3	3	3
	J6	3	3	3	3	3	3	3	3	3	3	2	3	3	3	3	3	3	3	3	3
	J7	3	3	3	2	3	3	3	3	3	2	3	3	3	3	3	3	3	3	3	3
	J8	3	3	3	3	3	3	3	3	3	3	3	3	3	3	3	3	3	3	3	3
	J9	3	3	3	3	2	3	3	3	3	3	3	3	3	3	3	3	3	3	3	3
	J10	3	3	3	3	3	3	3	3	3	2	2	3	3	3	3	3	3	3	3	3
	J11	3	3	3	3	3	3	3	3	3	3	3	3	3	3	3	3	3	3	3	3
	Promedio	2.81818	3	3	2.54545	2.63636	2.81818	3	3	3	2.63636	2.72727	3	3	3	3	3	3	3	3	3			Resumen
	V	0.909091	1	1	0.772727	0.818182	0.909091	1	1	1	0.818182	0.863636	1	1	1	1	1	1	1	1	1	0.954545
																									P1	P2	P3	P4	P5	P6	P7	P8	P9	P10	P11	P12	P13	P14	P15	P16	P17	P18	P19	P20
																								Sufficiency	0.909091	1	1	0.772727	0.818182	0.909091	1	1	1	0.818182	0.863636	1	1	1	1	1	1	1	1	1
																								Pertinence	1	1	1	1	1	0.86	1	1	1	1	1	1	1	1	1	1	1	1	1	1
						Pertinence																		Coherence	0.909091	1	1	1	1	1	1	1	1	1	1	1	1	1	1	1	1	1	1	1
	Jueces	P1	P2	P3	P4	P5	P6	P7	P8	P9	P10	P11	P12	P13	P14	P15	P16	P17	P18	P19	P20			Clarity	0.681818	0.863636	1	0.681818	0.681818	0.909091	0.909091	0.954545	1	1	1	1	1	1	1	1	1	1	1	1
	J1	3	3	3	3	3	2	3	3	3	3	3	3	3	3	3	3	3	3	3	3			Relevance	1	1	1	1	1	1	1	0.909091	1	1	1	1	1	1	1	1	1	1	1	1
	J2	3	3	3	3	3	3	3	3	3	3	3	3	3	3	3	3	3	3	3	3
	J3	3	3	3	3	3	3	3	3	3	3	3	3	3	3	3	3	3	3	3	3			Total	0.9	0.972727	1	0.890909	0.9	0.935636	0.981818	0.972727	1	0.963636	0.972727	1	1	1	1	1	1	1	1	1
	J4	3	3	3	3	3	3	3	3	3	3	3	3	3	3	3	3	3	3	3	3
	J5	3	3	3	3	3	2	3	3	3	3	3	3	3	3	3	3	3	3	3	3
	J6	3	3	3	3	3	3	3	3	3	3	3	3	3	3	3	3	3	3	3	3
	J7	3	3	3	3	3	3	3	3	3	3	3	3	3	3	3	3	3	3	3	3
	J8	3	3	3	3	3	2	3	3	3	3	3	3	3	3	3	3	3	3	3	3
	J9	3	3	3	3	3	3	3	3	3	3	3	3	3	3	3	3	3	3	3	3
	J10	3	3	3	3	3	3	3	3	3	3	3	3	3	3	3	3	3	3	3	3
	J11	3	3	3	3	3	3	3	3	3	3	3	3	3	3	3	3	3	3	3	3
	Promedio	3	3	3	3	3	2.72727	3	3	3	3	3	3	3	3	3	3	3	3	3	3
	V	1	1	1	1	1	0.863636	1	1	1	1	1	1	1	1	1	1	1	1	1	1	0.993182
																										Items	Sufficiency	Pertinence	Coherence	Clarity	Relevance	Total
																										P1	0.666667	1	0.833333	0.5	1	0.8
						Coherence																				P2	1	1	1	0.833333	1	0.966667
	Jueces	P1	P2	P3	P4	P5	P6	P7	P8	P9	P10	P11	P12	P13	P14	P15	P16	P17	P18	P19	P20					P3	1	1	1	1	1	1
	J1	3	3	3	3	3	3	3	3	3	3	3	3	3	3	3	3	3	3	3	3					P4	0.5	1	1	0.5	1	0.8
	J2	3	3	3	3	3	3	3	3	3	3	3	3	3	3	3	3	3	3	3	3					P5	0.5	1	1	0.5	1	0.8
	J3	3	3	3	3	3	3	3	3	3	3	3	3	3	3	3	3	3	3	3	3					P6	0.833333	0.833333	1	0.833333	1	0.9
	J4	3	3	3	3	3	3	3	3	3	3	3	3	3	3	3	3	3	3	3	3					P7	1	1	1	0.833333	1	0.966667
	J5	3	3	3	3	3	3	3	3	3	3	3	3	3	3	3	3	3	3	3	3					P8	1	1	1	0.833333	0.666667	0.9
	J6	3	3	3	3	3	3	3	3	3	3	3	3	3	3	3	3	3	3	3	3					P9	1	1	1	1	1	1
	J7	3	3	3	3	3	3	3	3	3	3	3	3	3	3	3	3	3	3	3	3					P10	0.833333	1	1	1	1	0.966667
	J8	3	3	3	3	3	3	3	3	3	3	3	3	3	3	3	3	3	3	3	3					P11	0.5	1	1	1	1	0.9
	J9	2	3	3	3	3	3	3	3	3	3	3	3	3	3	3	3	3	3	3	3					P12	1	1	1	1	1	1
	J10	3	3	3	3	3	3	3	3	3	3	3	3	3	3	3	3	3	3	3	3					P13	1	1	1	1	1	1
	J11	2	3	3	3	3	3	3	3	3	3	3	3	3	3	3	3	3	3	3	3					P14	1	1	1	1	1	1
	Promedio	2.81818	3	3	3	3	3	3	3	3	3	3	3	3	3	3	3	3	3	3	3					P15	1	1	1	1	1	1
	V	0.909091	1	1	1	1	1	1	1	1	1	1	1	1	1	1	1	1	1	1	1	0.995455				P16	1	1	1	1	1	1
																										P17	1	1	1	1	1	1
																										P18	1	1	1	1	1	1
																										P19	1	1	1	1	1	1
						Clarity																				P20	1	1	1	1	1	1
	Jueces	P1	P2	P3	P4	P5	P6	P7	P8	P9	P10	P11	P12	P13	P14	P15	P16	P17	P18	P19	P20					Total	0.891667	0.991667	0.991667	0.891667	0.983333	0.95
	J1	3	2	3	2	2	3	3	3	3	3	3	3	3	3	3	3	3	3	3	3
	J2	2	3	3	2	2	2	2	2	3	3	3	3	3	3	3	3	3	3	3	3
	J3	3	3	3	3	2	3	3	3	3	3	3	3	3	3	3	3	3	3	3	3
	J4	2	3	3	2	3	3	3	3	3	3	3	3	3	3	3	3	3	3	3	3
	J5	3	3	3	3	2	3	3	3	3	3	3	3	3	3	3	3	3	3	3	3
	J6	2	3	3	2	2	3	3	3	3	3	3	3	3	3	3	3	3	3	3	3
	J7	2	3	3	2	3	3	3	3	3	3	3	3	3	3	3	3	3	3	3	3
	J8	3	2	3	2	3	3	3	3	3	3	3	3	3	3	3	3	3	3	3	3
	J9	2	3	3	2	2	2	3	3	3	3	3	3	3	3	3	3	3	3	3	3
	J10	2	3	3	3	3	3	2	3	3	3	3	3	3	3	3	3	3	3	3	3
	J11	2	2	3	3	2	3	3	3	3	3	3	3	3	3	3	3	3	3	3	3
	Promedio	2.36364	2.72727	3	2.36364	2.36364	2.81818	2.81818	2.90909	3	3	3	3	3	3	3	3	3	3	3	3
	V	0.681818	0.863636	1	0.681818	0.681818	0.909091	0.909091	0.954545	1	1	1	1	1	1	1	1	1	1	1	1	0.934091
						Relevance
	Jueces	P1	P2	P3	P4	P5	P6	P7	P8	P9	P10	P11	P12	P13	P14	P15	P16	P17	P18	P19	P20
	J1	3	3	3	3	3	3	3	3	3	3	3	3	3	3	3	3	3	3	3	3
	J2	3	3	3	3	3	3	3	3	3	3	3	3	3	3	3	3	3	3	3	3
	J3	3	3	3	3	3	3	3	3	3	3	3	3	3	3	3	3	3	3	3	3
	J4	3	3	3	3	3	3	3	3	3	3	3	3	3	3	3	3	3	3	3	3
	J5	3	3	3	3	3	3	3	3	3	3	3	3	3	3	3	3	3	3	3	3
	J6	3	3	3	3	3	3	3	3	3	3	3	3	3	3	3	3	3	3	3	3
	J7	3	3	3	3	3	3	3	3	3	3	3	3	3	3	3	3	3	3	3	3
	J8	3	3	3	3	3	3	3	3	3	3	3	3	3	3	3	3	3	3	3	3
	J9	3	3	3	3	3	3	3	2	3	3	3	3	3	3	3	3	3	3	3	3
	J10	3	3	3	3	3	3	3	2	3	3	3	3	3	3	3	3	3	3	3	3
	J11	3	3	3	3	3	3	3	3	3	3	3	3	3	3	3	3	3	3	3	3
	Promedio	3	3	3	3	3	3	3	2.81818	3	3	3	3	3	3	3	3	3	3	3	3
	V	1	1	1	1	1	1	1	0.909091	1	1	1	1	1	1	1	1	1	1	1	1	0.995455
																					Global	0.974545

## Sheet: Sheet7
						Dimension 1: Sufficiency
	P1	P2	P3	P4	P5	P6	P7	P8	P9	P10	P11	P12	P13	P14	P15	P16	P17	P18	P19	P20
J1	2	3	3	2	2	3	3	3	3	2	3	3	3	3	3	3	3	3	3	3
J2	2	3	3	2	2	2	3	3	3	3	2	3	3	3	3	3	3	3	3	3
J3	3	3	3	2	2	3	3	3	3	3	3	3	3	3	3	3	3	3	3	3
J4	3	3	3	2	3	3	3	3	3	2	3	3	3	3	3	3	3	3	3	3
J5	3	3	3	3	3	2	3	3	3	3	3	3	3	3	3	3	3	3	3	3
J6	3	3	3	3	3	3	3	3	3	3	2	3	3	3	3	3	3	3	3	3
J7	3	3	3	2	3	3	3	3	3	2	3	3	3	3	3	3	3	3	3	3
J8	3	3	3	3	3	3	3	3	3	3	3	3	3	3	3	3	3	3	3	3
J9	3	3	3	3	2	3	3	3	3	3	3	3	3	3	3	3	3	3	3	3
J10	3	3	3	3	3	3	3	3	3	2	2	3	3	3	3	3	3	3	3	3
J11	3	3	3	3	3	3	3	3	3	3	3	3	3	3	3	3	3	3	3	3
						Dimension 2: Pertinence
J1	3	3	3	3	3	2	3	3	3	3	3	3	3	3	3	3	3	3	3	3
J2	3	3	3	3	3	3	3	3	3	3	3	3	3	3	3	3	3	3	3	3
J3	3	3	3	3	3	3	3	3	3	3	3	3	3	3	3	3	3	3	3	3
J4	3	3	3	3	3	3	3	3	3	3	3	3	3	3	3	3	3	3	3	3
J5	3	3	3	3	3	2	3	3	3	3	3	3	3	3	3	3	3	3	3	3
J6	3	3	3	3	3	3	3	3	3	3	3	3	3	3	3	3	3	3	3	3
J7	3	3	3	3	3	3	3	3	3	3	3	3	3	3	3	3	3	3	3	3
J8	3	3	3	3	3	2	3	3	3	3	3	3	3	3	3	3	3	3	3	3
J9	3	3	3	3	3	3	3	3	3	3	3	3	3	3	3	3	3	3	3	3
J10	3	3	3	3	3	3	3	3	3	3	3	3	3	3	3	3	3	3	3	3
J11	3	3	3	3	3	3	3	3	3	3	3	3	3	3	3	3	3	3	3	3
						Dimension 3: Coherence
J1	3	3	3	3	3	3	3	3	3	3	3	3	3	3	3	3	3	3	3	3
J2	3	3	3	3	3	3	3	3	3	3	3	3	3	3	3	3	3	3	3	3
J3	3	3	3	3	3	3	3	3	3	3	3	3	3	3	3	3	3	3	3	3
J4	3	3	3	3	3	3	3	3	3	3	3	3	3	3	3	3	3	3	3	3
J5	3	3	3	3	3	3	3	3	3	3	3	3	3	3	3	3	3	3	3	3
J6	3	3	3	3	3	3	3	3	3	3	3	3	3	3	3	3	3	3	3	3
J7	3	3	3	3	3	3	3	3	3	3	3	3	3	3	3	3	3	3	3	3
J8	3	3	3	3	3	3	3	3	3	3	3	3	3	3	3	3	3	3	3	3
J9	2	3	3	3	3	3	3	3	3	3	3	3	3	3	3	3	3	3	3	3
J10	3	3	3	3	3	3	3	3	3	3	3	3	3	3	3	3	3	3	3	3
J11	2	3	3	3	3	3	3	3	3	3	3	3	3	3	3	3	3	3	3	3
						Dimension 4: Clarity
J1	2	2	3	2	2	3	3	3	3	3	3	3	3	3	3	3	3	3	3	3
J2	2	3	3	2	2	2	2	2	3	3	3	3	3	3	3	3	3	3	3	3
J3	3	3	3	2	2	3	3	3	3	3	3	3	3	3	3	3	3	3	3	3
J4	2	3	3	2	2	3	3	3	3	3	3	3	3	3	3	3	3	3	3	3
J5	2	3	3	3	2	3	3	3	3	3	3	3	3	3	3	3	3	3	3	3
J6	2	3	3	2	2	3	3	3	3	3	3	3	3	3	3	3	3	3	3	3
J7	2	3	3	2	3	3	3	3	3	3	3	3	3	3	3	3	3	3	3	3
J8	3	2	3	2	2	3	3	3	3	3	3	3	3	3	3	3	3	3	3	3
J9	2	3	3	2	2	2	3	3	3	3	3	3	3	3	3	3	3	3	3	3
J10	2	3	3	3	3	3	2	3	3	3	3	3	3	3	3	3	3	3	3	3
J11	2	2	3	3	2	3	3	3	3	3	3	3	3	3	3	3	3	3	3	3
						Dimension 5: Relevance
J1	3	3	3	3	3	3	3	3	3	3	3	3	3	3	3	3	3	3	3	3
J2	3	3	3	3	3	3	3	3	3	3	3	3	3	3	3	3	3	3	3	3
J3	3	3	3	3	3	3	3	3	3	3	3	3	3	3	3	3	3	3	3	3
J4	3	3	3	3	3	3	3	3	3	3	3	3	3	3	3	3	3	3	3	3
J5	3	3	3	3	3	3	3	3	3	3	3	3	3	3	3	3	3	3	3	3
J6	3	3	3	3	3	3	3	3	3	3	3	3	3	3	3	3	3	3	3	3
J7	3	3	3	3	3	3	3	3	3	3	3	3	3	3	3	3	3	3	3	3
J8	3	3	3	3	3	3	3	3	3	3	3	3	3	3	3	3	3	3	3	3
J9	3	3	3	3	3	3	3	2	3	3	3	3	3	3	3	3	3	3	3	3
J10	3	3	3	3	3	3	3	2	3	3	3	3	3	3	3	3	3	3	3	3
J11	3	3	3	3	3	3	3	3	3	3	3	3	3	3	3	3	3	3	3	3
